# Supplementary material for: Apoptosis-mediated ADAM10 activation removes a mucin barrier promoting T cell efferocytosis
Source: Nat Commun. 2024 Jan 15;15:541. doi: 10.1038/s41467-023-44619-8 (PMC10789802; doi:10.1038/s41467-023-44619-8)
Supplement: Supplementary file 4 — Source Data [file 41467_2023_44619_MOESM4_ESM.zip]

Archive with 50 entries (49 files):
- 20231129 Source Data for upload 1.12.23/
- __MACOSX/._20231129 Source Data for upload 1.12.23
- 20231129 Source Data for upload 1.12.23/Source Data FigS9d, e.pdf
- __MACOSX/20231129 Source Data for upload 1.12.23/._Source Data FigS9d, e.pdf
- 20231129 Source Data for upload 1.12.23/Source Data FigS3.xlsx
- __MACOSX/20231129 Source Data for upload 1.12.23/._Source Data FigS3.xlsx
- 20231129 Source Data for upload 1.12.23/Source Data Fig3.xlsx
- __MACOSX/20231129 Source Data for upload 1.12.23/._Source Data Fig3.xlsx
- 20231129 Source Data for upload 1.12.23/Source Data Fig2i.pdf
- __MACOSX/20231129 Source Data for upload 1.12.23/._Source Data Fig2i.pdf
- 20231129 Source Data for upload 1.12.23/Source Data Fig2.xlsx
- __MACOSX/20231129 Source Data for upload 1.12.23/._Source Data Fig2.xlsx
- 20231129 Source Data for upload 1.12.23/.DS_Store
- __MACOSX/20231129 Source Data for upload 1.12.23/._.DS_Store
- 20231129 Source Data for upload 1.12.23/Source Data FigS2.xlsx
- __MACOSX/20231129 Source Data for upload 1.12.23/._Source Data FigS2.xlsx
- 20231129 Source Data for upload 1.12.23/Source Data Fig2h.pdf
- __MACOSX/20231129 Source Data for upload 1.12.23/._Source Data Fig2h.pdf
- 20231129 Source Data for upload 1.12.23/Source Data Fig2j.pdf
- __MACOSX/20231129 Source Data for upload 1.12.23/._Source Data Fig2j.pdf
- 20231129 Source Data for upload 1.12.23/Source Data Fig2k.pdf
- __MACOSX/20231129 Source Data for upload 1.12.23/._Source Data Fig2k.pdf
- 20231129 Source Data for upload 1.12.23/Source Data FigS5.xlsx
- __MACOSX/20231129 Source Data for upload 1.12.23/._Source Data FigS5.xlsx
- 20231129 Source Data for upload 1.12.23/Source Data FigS9.xlsx
- __MACOSX/20231129 Source Data for upload 1.12.23/._Source Data FigS9.xlsx
- 20231129 Source Data for upload 1.12.23/Source Data FigS8.xlsx
- __MACOSX/20231129 Source Data for upload 1.12.23/._Source Data FigS8.xlsx
- 20231129 Source Data for upload 1.12.23/Source Data Fig4.xlsx
- __MACOSX/20231129 Source Data for upload 1.12.23/._Source Data Fig4.xlsx
- 20231129 Source Data for upload 1.12.23/Source Data FigS4.xlsx
- __MACOSX/20231129 Source Data for upload 1.12.23/._Source Data FigS4.xlsx
- 20231129 Source Data for upload 1.12.23/Source Data FigS5a.pdf
- __MACOSX/20231129 Source Data for upload 1.12.23/._Source Data FigS5a.pdf
- 20231129 Source Data for upload 1.12.23/Source Data FigS7.xlsx
- __MACOSX/20231129 Source Data for upload 1.12.23/._Source Data FigS7.xlsx
- 20231129 Source Data for upload 1.12.23/Source Data FigS6.xlsx
- __MACOSX/20231129 Source Data for upload 1.12.23/._Source Data FigS6.xlsx
- 20231129 Source Data for upload 1.12.23/Source data FigS5d.pdf
- __MACOSX/20231129 Source Data for upload 1.12.23/._Source data FigS5d.pdf
- 20231129 Source Data for upload 1.12.23/Source Data Fig2f.pdf
- __MACOSX/20231129 Source Data for upload 1.12.23/._Source Data Fig2f.pdf
- 20231129 Source Data for upload 1.12.23/Source Data Fig2g.pdf
- __MACOSX/20231129 Source Data for upload 1.12.23/._Source Data Fig2g.pdf
- 20231129 Source Data for upload 1.12.23/Source Data Fig1.xlsx
- __MACOSX/20231129 Source Data for upload 1.12.23/._Source Data Fig1.xlsx
- 20231129 Source Data for upload 1.12.23/Source Data FigS10.xlsx
- __MACOSX/20231129 Source Data for upload 1.12.23/._Source Data FigS10.xlsx
- 20231129 Source Data for upload 1.12.23/Source Data FigS1.xlsx
- __MACOSX/20231129 Source Data for upload 1.12.23/._Source Data FigS1.xlsx
