# Supplementary material for: Apoptosis-mediated ADAM10 activation removes a mucin barrier promoting T cell efferocytosis
Source: Nat Commun. 2024 Jan 15;15:541. doi: 10.1038/s41467-023-44619-8 (PMC10789802; doi:10.1038/s41467-023-44619-8)
Supplement: Supplementary file 4 — Source Data [file 41467_2023_44619_MOESM4_ESM.zip › 20231129 Source Data for upload 1.12.23/Source Data FigS3.xlsx]

## Sheet: S3a
NT	Cyt	Jas	Ika
100	24.6839	21.2819	47.5676
100	29.6263	23.2654	53.2441
100	24.9363	25.6433	54.3328
100	29.2996	19.0794	24.3235
100	31.0548	18.1807	35.3431
100		20.0176	26.2112
100		20.6235
100		23.1129

## Sheet: S3b
Non-apop	NT	Cyt	Jas	Ika
14.8333	68.1333	72.9333	71.4667	71.9333
4.16667	81.3667	84.2667	79.7	71
3.10333	83.4	81.5667	78.7667	89.5667
2.16333	90.9	89.0333	89.7333	87.9
2.55	89.9	89.1667	89	80.3667
	87.5667
	87.7667
	87.7

## Sheet: S3c
Non-apop	NT	Cyt	Jas	Ika
93.8	93.7333	94.7667	92.8667	89.5667
94.8667	94.5333	95.2333	92.9333	90.5333
95.5	96.6	96.5667	95.4333	86.6
95.8667	96.1	97.1	88.4333	84.9
95.9	95.8667	94.6333	86.4333	92.1
91.1667	81.3	97.3333	88.8333	88.7333
89.9333	98.2	93.1	83.0667	95.5
89.5	89.1667	93.5	98.6	95.2
95.8333

## Sheet: S3d
	CD43				PSGL-1				MUC1				MUC24				CD45
Non-apop	NT	Cyt	Jas	Ika	NT	Cyt	Jas	Ika	NT	Cyt	Jas	Ika	NT	Cyt	Jas	Ika	NT	Cyt	Jas	Ika
100	16.9316	7.20684	12.8758	4.43763	29.281	13.8469	12.6728	29.7909	43.5285	27.0233	22.2959	18.9583	102.4	101.933	103	95.9667	93.8	93.7333	91.7667	94.7667
100	2.63135	1.32137	3.21603	5.9281	13.4954	9.3872	11.2389	14.7308	25.7334	17.4913	21.3831	20.942	92.0333	91.4333	92.1	96.9333	94.8667	94.5333	95.0667	95.2333
100	2.46308	1.4579	2.69462	15.9678	11.7102	8.36802	7.23581	14.8439	20.5396	25.8553	15.6671	27.221	93.7	92.9667	93.8333	94.4333	95.5	96.6	96.3333	96.5667
100	11.9529	13.597	17.8103	14.2662
100	12.5661	17.1333	12.2425	15.3596
