# Supplementary material for: Apoptosis-mediated ADAM10 activation removes a mucin barrier promoting T cell efferocytosis
Source: Nat Commun. 2024 Jan 15;15:541. doi: 10.1038/s41467-023-44619-8 (PMC10789802; doi:10.1038/s41467-023-44619-8)
Supplement: Supplementary file 4 — Source Data [file 41467_2023_44619_MOESM4_ESM.zip › 20231129 Source Data for upload 1.12.23/Source Data Fig3.xlsx]

## Sheet: 3b
	WT	XKR8KO	WT	XKR8KO
		9.92		8.36
		4.08		26
		5.88		15.1
		2.15		10.2
	11.1		78.1
	20.4		67.9
	16.5		88
	16.4		83.8
	4.59		80.7
	13.2		79.6
		20.8		16
		12.1		4.66
		14		10.6
		22.8		4.31

## Sheet: 3c
	Non-apop			WT			XKR8KO			WT			XKR8KO			WT			XKR8KO			WT			XKR8KO			WT			XKR8KO
	100	100		25.4462			104.061			25.061	11.4174		77.9389	99.4305		27.8655	18.3649		99.9548	81.5903		111.042	101.543		105.08	128.863		107.358	110.212		101.473	125.426
	100	100		13.4885			92.158			27.5172			100.074	149.517		25.061			108.999	83.7438		100.216			111.307	134.64		96.7976			101.473	117.855
	100	100		26.1844			93.3897			13.2178			68.4974	158.504		29.4348			101.647	115.13		102.604			115.987	134.883		101.103			102.564	118.507
	100	100		19.1783			80.0474			30.39			107.476	45.7652		39.1294			86.3689	70.9478		101.671			104.731	112.132		98.7873			100.605	109.011

## Sheet: 3e
	Non-apop	NT	LA
	2.33	82.52	3.19
	2.68	81.33	12.07
	5.26	91.67	18.13

## Sheet: 3f
		NT				LA
	CD43	12.7671	12.63	19.8	18.49	63.4838	74.83	63.1667	73.2496
	PSGL-1	14.53	13.1573	25.1333	25.83	73.3319	74.8733	48.9	58.47
	MUC1	35.0667	24.6333	22.4	15.2333	73.7	94.77	80.6829	74.9844
	MUC24	100.449	104.267	93.8	97.7	105.05	99.9	100.888	92.8667
	CD45	102.455	99.33	98.27	98.8	101.215	103.467	94	98.1919
