# Supplementary material for: Apoptosis-mediated ADAM10 activation removes a mucin barrier promoting T cell efferocytosis
Source: Nat Commun. 2024 Jan 15;15:541. doi: 10.1038/s41467-023-44619-8 (PMC10789802; doi:10.1038/s41467-023-44619-8)
Supplement: Supplementary file 4 — Source Data [file 41467_2023_44619_MOESM4_ESM.zip › 20231129 Source Data for upload 1.12.23/Source Data Fig2.xlsx]

## Sheet: 2a
	CD43		PSGL-1		MUC1		MUC24		CD45
	NT	GI	NT	GI	NT	GI	NT	GI	NT	GI
	24.0983	81.6649	11.3988	60.5093	20.4575	77.829	59.0878	72.0236	59.9425	68.9582
	22.5521	73.7876	31.4473	76.6512	21.7908	72.1303	77.15	76.1299	78.85	74.2269
	26.6295	73.5642	15.5081	77.4269	15.863	68.9333	71.89	93.4947	94	95.3333
	8.84667	80.9333	19.5	77.6333	26.6333	76.2	84.0333	93.1667	95.6333	95.4333
	18.9667	82.3	28.2	69.8333	17.8	58.4333	90.4333	92.1667	93.5333	94.0333
	17.0333	87.5333	24.1333	82.5	24.4	64.7333	93.1333	93.5667

## Sheet: 2b
	Non-apop	WT	A10KO	WT	A10KO	WT	A10KO	WT	A10KO	WT	A10KO
	100	25.4462	88.0693	25.061	85.3008	27.8655	88.0804	90.82	101	107.358	101.066
	100	13.4885	109.393	27.5172	78.8868	25.061	85.2236	71.1612	99.7034	96.7976	90.98
	100	26.1844	93.7517	13.2178	111.249	29.4348	118.591	111.042	99.4599	101.103	101.137
	100	19.1783	95.2767	30.39	75.4245	39.1294	81.4181	100.216	100.966	98.7873	102.189
	100	21.8583	98.0079	33.4735	87.2341	29.3783	88.0637	102.604	102.557	99.053	100.733
	100	9.06792	86.8316	28.3342	72.7137	30.903	83.4197	101.671	109.395	101.519	108.65

## Sheet: 2d
	Control	DMSO	Staurosporin		WT CTRL	WT Staurosporin	WT Staurosporin + GI	ADAM10-KO CTRL	ADAM10-KO Staurosporin
	63	72	421		56	638	28	15	64
	51	78	478		49	633	37	16	49
	70	87	430		49	571	33	13	30
					52	623	61	11	33
	76	105	482		50	626	55	43	36
	56	80	518
	59	102	506
	55	80	503		25	655	19	15	15
					19	611	55	17	8
					38	649	13	7	16
					25	679	14	14	13
					27	703	21	10	9
	61	85	488
	57	93	506		76	647	41	17	14
	57	86	512		59	508	16	5	9
	61	91	450		82	536	51	6	49
	54	83	482		74	574	14	13	9
					72	483	24	12	21

## Sheet: 2e
	Alexa488	Alexa488-Halo	sCD43	his CD43
	431.062	314.543	43.8084	66.402
	421.656	327.55	45.623	68.4553
	433.163	331.103	45.0763	52.3327
	465.449	327.328	39.0129	75.1021
	405.76	346.766	42.4401	47.2139
	445.67	326.497	45.2734	43.2598
	429.483	346.4	47.3642	48.4273
	415.95	345.016	38.8465	73.8575
	414.971	325.451	44.6256	51.9395
	412.603	353.021	46.0534	37.9279
	429.656	376.405	42.8187	81.039
	464.324	362.216	35.6048	67.5095
	424.855	336.499	45.4555
	421.598	335.731	44.5785
	437.373	330.903	41.8589
	434.912	313.577	38.0804
	441.008	330.775	43.222
	431.368	346.462	41.2991
	430.993	334.893	46.7582
	420.459	333.25	41.7266
	413.852	331.304	31.856
	435.453	329.492	42.2486
	444.231	323.614	42.5232
	411.719	347.455	42.0873	74.775
	416.055	335.72	44.4626	58.7156
	442.664	315.389	48.762	55.7186
	422.952	324.436	38.8392	32.1073
	401.574	345.401	52.9576	59.1031
	427.615	302.414	45.2774	75.5669
	441.455	364.562	45.2158	65.0925
	409.797	316.842	57.8616	65.4413
	421.598	340.914	41.9878	49.5938
	436.737	338.926	57.9417	81.3787
	415.043	330.181	53.9755	39.5088
	440.88	332.543	37.6995	52.4549
	452.841	338.426	37.8181	77.3556
	434.69	346.018	44.301	81.7472
	437.229	318.616	38.8867	21.8545
	453.265	350.015	39.5284
	400.435	328.119	45.5481
	400.932	346.529
	399.61	322.845
	438.154	324.071
	426.657	325.694
	448.556	346.867
	406.03	346.619
	436.344	349.911
	423.969	342.342
	439.011	338.324
	440.38	337.004
	439.111	334.94
	445.493	331.216
	443.244	333.892
	441.784	343.4
	410.341	333.031
	438.38	345.234
	447.221	351.868
	439.129	349.762
	449.426	330.913
	448.292	329.686
	441.751	382.277	49.6365	65.1297
	424.724	380.199	39.3937	64.1071
	456.625	389.027	46.9337	31.5623
	438.449	384.321	58.9355	75.7132
	437.649	379.622	43.9142	78.9251
	439.561	364.81	48.0933
	437.757	383.975	48.3943	46.0773
	431.163	392.358	42.7739	28.7538
	434.1	377.72	43.5467	64.936
	441.718	366.714	55.8145	69.3008
	443.811	364.329	38.2204
	428.474	373.554	48.3395
	430.327	352.824	38.7648	71.9793
	424.905	366.526	48.166	42.3416
	443.301	344.731	41.4335	62.8469
	422.873	357.963	36.5303	40.0301
	402.333	365.803	38.3363
	424.992	368.282	35.5764
	413.857	356.503	45.7332
	407.491	358.884	34.5712
	409.588	358.576	52.4693
	403.007	363.27	56.2567
	432.157	359.289	39.3654
	440.077	370.166	37.419
	435.516	367.178	43.6899
	421.24	370.66	48.059
	437.468	374.293	40.8226
	416.278	355.589	44.254
	421.091	369.633	49.4004
	425.286	362.684	49.5018
	444.757	377.981	44.1365
	405.406	367.274	47.7996
	421.788	377.594	41.6534
	425.041	365.045	51.0367
	422.244	360.081	53.6738
		355.426	39.1219
		366.064	54.7724
		356.411	46.267
		361.925	50.2754
			44.3711
			40.8469
			41.6655
			39.8341
			48.1536
			62.2129
			40.666
			46.7557
			58.0067

## Sheet: 2i
	CEM	CEM-apop	A10KO	A10KO-apop
	100	36.1042	100	111.21
	100	46.1703		116.011
	100	36.2665	100	59.0275

## Sheet: 2j
	CEM	CEM-apop	A10KO	A10KO-apop
	100	32.2203	100	121.27
	100	28.1137	100	91.6591
	100	53.3323	100	77.3101
	100	45.2564	100	85.0586

## Sheet: 2k
	CEM	CEM-apop	A10KO	A10KO-apop
	100	107.228	100	120.22
	100	121.119	100	108.871
	100	137.942	100	131.801
