# Supplementary material for: Apoptosis-mediated ADAM10 activation removes a mucin barrier promoting T cell efferocytosis
Source: Nat Commun. 2024 Jan 15;15:541. doi: 10.1038/s41467-023-44619-8 (PMC10789802; doi:10.1038/s41467-023-44619-8)
Supplement: Supplementary file 4 — Source Data [file 41467_2023_44619_MOESM4_ESM.zip › 20231129 Source Data for upload 1.12.23/Source Data FigS2.xlsx]

## Sheet: S2a
	Non-apop	CD43	PSGL-1	MUC1	MUC24	CD45
	100	31.5046	23.1068	21.655	98.4831	102.928
	100	49.7161	18.3976	55.6548	99.217	99.5842
	100	33.2175	9.06667	44.385	96.6216	98.6066
	100	22.7066	18.6686	36.3043	92.1758	96.6154
	100	53.9576	22.7979	34.8371	105.577	92.9688

## Sheet: S2b
	Non-apop	CD43	PSGL-1	MUC1	MUC24	CD45
	100	41.249	17.1365	45.9889	99.0143	98.8336
	100	31.4448	18.3943	53.7087	110.781	98.4255
	100	38.4643	21.1118	43.8487	87.5333	99.0365
	100	29.9904	29.277	58.8492	87.4422	97.2573
	100	33.9965	12.4591	38.9452	96.434	99.141

## Sheet: S2c
	Non-apop	CD43	PSGL-1	MUC1	CD45	MUC24
	100	57.9022	30.8617	57.9022	124.95	144.03
	100	37.3367	20.8593	46.8223	104.047	82.9507
	100	42.3625	21.9718	44.4249	105.879	85.8556
	100	17.0635	4.40911	14.2289	107.241

## Sheet: S2d
	Non-apop	CD43	PSGL-1	MUC1	MUC24	CD45
	100	35.5771	35.415	38.5844	95.0018	96.1238
	100	36.4771	29.096	43.9788	94.9074	95.4748
	100	35.1446	35.8111	40.7981	102.188	97.9888
	100	39.934	32.1294	40.1576
	100	30.7998	33.802	41.4897
	100	35.4975	26.0932	39.4282
	100	41.2553	31.469
	100	30.3346	29.1062
	100	23.9966	31.9426
	100	29.1667	40.1552	38.0519	103.853	107.646
	100	34.8513	41.2257	40.3741	101.422	97.9798
	100	34.531	40.7153	37.9895	100.101	101.082

## Sheet: S2e
	Non-apop	CD43	MUC24
	100	20.1799
	100	14.3425
	100	14.7138	92.8692
	100	39.6387
	100	45.482	70.9833
	100	22.739	75.7136
	100	45.0815	87.5781
	100	10.7079	84.0666
	100	35.2995	65.9493

## Sheet: S2f
	Non-apop	CD43	PSGL-1	MUC1	MUC24	CD45
	100	96.5701
	100	99.4925
	100	112.603
	100	100.352		51.965
	100	91.3094		52.1654	100.201	87.2477
	100	116.576	88.3793	72.5958	109.683	101.921
	100					97.4878
	100					62.007
	100					77.7913
	100					105.374
	100					101.002
	100				100.463
	100	99.9499	78.9583	49.5633	90.9199	100.1
	100	99.6995	87.4906	53.9295	94.0892	99.9499
	100	99.8931	88.6281	41.8439	82.9101	100.664

## Sheet: S2g
	Non-apop	CD43	PSGL-1	MUC1	MUC24	CD45
	100	31.3539	36.4121	41.8692	102.723	91.4754
	100	10.4128	28.6207	34.4978	100.201	98.3969
	100	41.3798	28.5865	23.1507	103.925	101.735
	100	41.5201	17.199	29.2691	94.852	98.4372

## Sheet: S2h
	Non-apop	CD43	PSGL-1	MUC1	MUC24	CD45
	100	26.9598	26.875	39.7661	71.1902	91.3568
	100	20.906	22.6135	43.4132	87.5653	98.7788
	100	23.7951	20.006	46.1935	93.0587	92.0827
	100	13.4014	15.7889	24.7604	92.5293	98.8302

## Sheet: S2i
	Non-apop	CD43	PSGL-1	MUC1	MUC24	CD45
	100	40.8318	14.6466	17.6213	91.4026	96.3763
	100	40.1406	4.64897	10.7488	90.5705	92.3681
	100	34.0555	36.1791	21.9177	98.0533	101.575
	100	45.9953	6.63441	6.15521	96.7135	94.641
	100	36.6499	23.4682	19.2471	97.4317	98.193

## Sheet: S2j
NT	CD43 DFT1	CD43 L10	PSGL1	MUC1	MUC24	CD45
100	10.9792	109.782	105.838	107.493	107.301	107.299
100	13.8323	114.601	103.807	102.216	107.698	108.563
100	27.0712	111.837	109.409	115.27	118.492	102.526
100	6.93078	97.4636	97.7898	94.5872	99.8901	89.916
100	6.02587	100.722	92.6546	93.1303	89.3711	99.1942
100	12.5901	91.558	105.324	96.3297	105.956	101.599

[truncated: 2 more sheets: S2k, S2l]
