# Supplementary material for: Apoptosis-mediated ADAM10 activation removes a mucin barrier promoting T cell efferocytosis
Source: Nat Commun. 2024 Jan 15;15:541. doi: 10.1038/s41467-023-44619-8 (PMC10789802; doi:10.1038/s41467-023-44619-8)
Supplement: Supplementary file 4 — Source Data [file 41467_2023_44619_MOESM4_ESM.zip › 20231129 Source Data for upload 1.12.23/Source Data FigS5.xlsx]

## Sheet: S5b
Non-apop	WT	A10KO
100	35.2835	68.9887
100	34.6437	75.8105
100	33.2164	79.0623
100	33.4781	78.4225
100	36.3016	70.8238

## Sheet: S5e
	CD43			PSGL-1			MUC1			MUC24			CD45
Non-apop	WT	A10KO		WT	A10KO		WT	A10KO		WT	A10KO		WT	A10KO
100	52.09	96.22		44.88	73.08		33.7	82.06		96.34	97.15		98.53	99.33
100	26.49	76.56		18.03	79.13		31.15	74.33		102.52	97.21		98.22	98.78
100	27.8	69.93		23.44	76.4		30.23	67.54		96.37	100.05		99.64	90.06
100	29.33	73.82		23.67	58.35		32.48	65.42		102.55	103.67		99.78	98.52
100	20.09	57.16		12.13	56.89		23.73	65.67		107.04	108.16		98.44	97.27

## Sheet: S5f
		CEM					ADAM10KO
	CD43	1140	10256	1348	25701	13454	6712	3816	28778	7455	4629
	PSGL-1	1129	5405	12754	3551	4895	16341	4992	15206	15408	14866
	MUC1	205	407	1471	1348	2062	956	955	1529	1663	1331
	MUC24	646	19993	22039	4219	15146	30771	15499	55316	16436	23164
	CD45	5226	59809	94419	30353	31438	84223	66101	63014	34022	35543

## Sheet: S5g
	WT					A10KO
CD43	5008.33	10542.3	8780.67	14292.3	14333	6227	13159	10876	19894.3	19553.3
PSGL-1	14943.7	10040.3	13469.7	35379.3	28049.7	11306.3	14455	20115	55574.7	41497.7
MUC1	1317.67	3341.67	4409	7999	2870.67	1497.67	3841.33	5724.33	12435.7	4372
MUC24	516.333	858.333	1206	1690.67	1334.33	724.333	1006	1257.33	2079.67	1506
CD45	46909	47651	36700.3	65963.7	70803.7	43530.7	47737.3	36634.3	63781	70484.7
