# Supplementary material for: Apoptosis-mediated ADAM10 activation removes a mucin barrier promoting T cell efferocytosis
Source: Nat Commun. 2024 Jan 15;15:541. doi: 10.1038/s41467-023-44619-8 (PMC10789802; doi:10.1038/s41467-023-44619-8)
Supplement: Supplementary file 4 — Source Data [file 41467_2023_44619_MOESM4_ESM.zip › 20231129 Source Data for upload 1.12.23/Source Data FigS9.xlsx]

## Sheet: S9a
1h			3h
WT	CD43KO		WT	CD43KO
			2.68117	3.29473
1.68164	2.37678		2.50468	3.18262
1.95825	5.16147		1.86163	4.01926
2.46462	5.26294		1.79775	4.91926
3.46814	4.35442		3.84832	5.08231
5.28796	5.49456		4.14265	4.87506
4.62019	8.64811		5.53897	12.2757
3.02113	10.3384		3.87746	22.8822
3.20376	6.89514		2.24789	10.5005
2.73803	5.30108

## Sheet: S9b
WT	CD43KO
6.70292	6.35214
13.9137	13.2651
7.29913	6.48441
5.37063	6.81691
10.5665	16.0512
10.8761	15.6937
7.94225	8.15514
12.3075	17.4276
7.72864	9.86973
14.823	19.6173

## Sheet: S9c
WT	CD43Myc
15.0225	13.2926
3.18918	1.48156
8.96171	8.17997
14.6581	11.4319
5.42434	3.16652

## Sheet: S9f
WT	A10KO	A10KOCD43Myc
6.70292	5.15852
13.9137	7.16656
7.29913	5.26329
5.37063	5.64599
10.5665	5.80423
10.8761	5.88456
15.0225	12.6486	9.742
3.18918	1.92101	1.42103
8.96171	8.32381	3.39688
14.6581	12.4048	3.40421
5.42434	3.4266	2.18939
