# Supplementary material for: Apoptosis-mediated ADAM10 activation removes a mucin barrier promoting T cell efferocytosis
Source: Nat Commun. 2024 Jan 15;15:541. doi: 10.1038/s41467-023-44619-8 (PMC10789802; doi:10.1038/s41467-023-44619-8)
Supplement: Supplementary file 4 — Source Data [file 41467_2023_44619_MOESM4_ESM.zip › 20231129 Source Data for upload 1.12.23/Source Data FigS8.xlsx]

## Sheet: S8c
	NT					Treated
Cyt	5.6161	11.8104	14.357	9.12637	13.9229	0.525	5.33085	2.13831	0.8	1.69378
Jas	5.6161	11.8104	14.357	9.12637	13.9229	0.6929	0.80796	0.544279	0.65597	0.84403
Lat	5.6161	11.8104	14.357	9.12637	13.9229	0.3593	1.5102	1.24726	0.968159	1.60473

## Sheet: S8d
	NT					Treated
Cyt	20.7	16.7	17.3	16.8	16.2	6.51	4.85	7.14	7.79	7.69
Jas	20.7	16.7	17.3	16.8	16.2	3.4	0.74	1.55	0.65	1.51
Lat	20.7	16.7	17.3	16.8	16.2	10.1	5.18	7.2	7.04	6.81

## Sheet: S8e
NT	Cyt	Jas	Lat
92.4	97.6	97.1	97.9
93.9	90.3	95.7	95.4
93.7	92.9	96.8	97.3
93.8	88.8	96.5	96.6
95.8	96	94.4	97.1

## Sheet: S8f
	NT					Treated
Cyt	0.4354	0.297734	0.298834	0.3118	0.313334	0.398967	0.260634	0.271534	0.285634	0.328767
Jas	0.4354	0.297734	0.298834	0.3118	0.313334	0.398167	0.2825	0.274567	0.299934	0.3124
Lat	0.4354	0.297734	0.298834	0.3118	0.313334	0.377334	0.2592	0.317167	0.331167	0.343667
