# Supplementary material for: Apoptosis-mediated ADAM10 activation removes a mucin barrier promoting T cell efferocytosis
Source: Nat Commun. 2024 Jan 15;15:541. doi: 10.1038/s41467-023-44619-8 (PMC10789802; doi:10.1038/s41467-023-44619-8)
Supplement: Supplementary file 4 — Source Data [file 41467_2023_44619_MOESM4_ESM.zip › 20231129 Source Data for upload 1.12.23/Source Data Fig4.xlsx]

## Sheet: 4b
	Non-apop							Apop
1h	0.490296	0.361659	0.467095	1.34038	0.209279	0.306461	0.297877	4.363	4.15587	5.02938	6.46531	3.22254	1.41299	6.50241
3h	1.68963	0.735041	1.53215	2.25966	0.518031	0.288345	0.58096	7.29913	5.37063	10.5665	10.8761	7.94225	3.18918	5.42434

## Sheet: 4c
WT	CD43KO
6.1269	5.9802
4.363	5.45324
4.15587	6.37485
5.02938	11.0519
6.46531	16.9726
3.22254	6.23189
5.29061	8.68054
3.64131	5.43459
5.3939	8.9573

## Sheet: 4d
WT	CD43Myc
11.5244	10.7788
1.41299	1.01092
5.43492	2.69753
8.40397	5.78302
6.50241	4.45147

## Sheet: 4e
0h	1h	3h
30.2	3.9761	10.7542
51.8	8.8685	7.8608
58.2	3.9498	3.4318
58.2	7.8135	10.9064
43.9	2.924	2.3585

## Sheet: 4f
	WT	PSGL-1KO	MUC1KO
	15.6201	20.4594	19.4724
	1.6569	2.0906	3.85593
	2.94348	6.51427	2.3499
	3.50592	7.23075	4.64921
	13.8043	15.1444	16.8869
	1.96928	8.72504	9.30568
	6.46324	22.4425	7.96705

## Sheet: 4g
WT	A10KO	A10KOCD43Myc
6.1269	3.75494
4.363	3.3308
4.15587	2.66906
5.02938	3.00184
6.46531	4.8261
11.5244	10.4325	4.73459
1.41299	0.909844	0.81353
5.43492	3.66439	1.02524
8.40397	6.0265	3.34987
6.50241	4.64913	2.63588

## Sheet: 4h
	Non-apop												Apop
1h	1.7781	5.9911							0.688734	1.1713	1.83567	1.69327	8.4269	8.6539							12.462	4.01861	8.57984	15.6944
3h	1.7263	3.726	1.1089	1.927	1.073	2.167	0.4852	0.3795	0.636686		1.4399	1.40231	14.3037	14.5095	2.4014	2.5393	4.0947	6.297	5.1242	11.9063	25.8143		9.20895	22.5493

## Sheet: 4i
NT	GW
30.2404	26.673
26.0027	21.0164
4.68109	3.09423
4.52638	3.62364
7.95087	5.73814
5.59384	3.15288
1.90106	1.35712
8.13566	5.84607
7.48058	4.97504
22.7654	18.5834

## Sheet: 4j
NT	GI
30.2404	22.079
26.0027	20.8589
4.68109	3.1006
4.52638	2.88256
7.95087	5.19491
5.59384	3.51413
1.90106	1.5168
8.13566	5.24869
7.48058	5.50275
22.7654	15.2833

## Sheet: 4k
WT	A10KO
37.45	31.1
37.78	18.55
24.5	11.2
11.82	5.62
13.61	4.51

[truncated: 1 more sheets: 4m]
