# Supplementary material for: Apoptosis-mediated ADAM10 activation removes a mucin barrier promoting T cell efferocytosis
Source: Nat Commun. 2024 Jan 15;15:541. doi: 10.1038/s41467-023-44619-8 (PMC10789802; doi:10.1038/s41467-023-44619-8)
Supplement: Supplementary file 4 — Source Data [file 41467_2023_44619_MOESM4_ESM.zip › 20231129 Source Data for upload 1.12.23/Source Data FigS4.xlsx]

## Sheet: S4a
	CD43				PSGL-1				MUC1				MUC24				CD45
Non-apop	NT	GW	GM6001	Marimastat	NT	GW	GM6001	Marimastat	NT	GW	GM6001	Marimastat	NT	GW	GM6001	Marimastat	NT	GW	GM6001	Marimastat
100	19.1783	77.4082	76.7836	85.358	30.39	62.2236	59.9598	58.6255	39.1294	85.8917	56.5406	73.783	98.7873	98.2352	100.677	102.235	100.216	107.494	98.2093	97.3194
100	21.8583	92.9943	77.8719	88.5854	33.4735	56.4809	63.4227	64.0232	29.3783	85.2408	53.0277	74.7272	99.053	100.42	100.727	101.42	102.604	92.2607	101.609	100.734
100	9.06792	94.3559	72.1266	82.9575	28.3342	47.7785	61.7695	64.8695	50.903	89.4087	77.1493	96.1076	101.519	104.565	102.685	114.565	101.671	100.451	99.4039	98.6014
	15.6197	84.3033			21.8951	45.0615			27.8655	58.5768				100.201			90.82	98.4571
	24.4803	80.6004			16.3244	57.5911			21.3983	62.9028				102.201			71.1612	97.8292
	22.1231	86.7349			14.1625	54.6123			25.061	66.3124				99.4032			111.042	99.8992
100	29.9011		65.3018	83.961	13.3179	55.7889			30.5859		41.5477	54.6675	100.168		100.268	100.201	99.5297		98.7852	98.7219
100	24.0568		59.2852	80.8757	33.7293		44.5145	59.4506	32.5357		42.611	57.363	100.303		100.47	100.201	99.8287		98.0335	97.8613
100	38.0177		67.8758	87.4883	33.5488		43.4345	53.8028	29.2248		68.4721	53.7891	99.1248		100.235	100.403	100.034		99.9325	99.8991
					30.8028		46.7284	49.3887

## Sheet: S4b
Non-apop	NT	GM6001	Marimastat	GW	GI
3.24667	81.6667	81.4667	80.6333
3.50333	76.9333	77.8667	77.4
3.16	82.5333	80.3333	78.1
0.87	76			70.05	65.8333
				78.47	82.6778
				81.3	78.2333
3.50333	70.3333	65.7	59.2333	62.7667	66.03
4.37667	75	69.3333	64.1	65.8333	73.3
2.48	60.0333	56.7333	55.3333	52.8333	55.6778

## Sheet: S4c
Non-apop	NT	GW	GI
100	35.2835	94.6305	91.8704
100	34.6437	97.6534	95.4309
100	33.2164	88.9264	89.2086
100	33.4781	85.4183	87.5774
100	36.3016	94.3089	93.6451

## Sheet: S4d 
	CD43					PSGL-1					MUC1					MUC24					CD45
Non-apop	NT	GI	GW	GM6001	Marimastat	NT	GI	GW	GM6001	Marimastat	NT	GI	GW	GM6001	Marimastat	NT	GI	GW	GM6001	Marimastat	NT	GI	GW	GM6001	Marimastat
100	26.7523	68.4429	81.4698	77.1746	81.042	18.319	68.6023	70.906	65.0957	69.0984	35.6511	86.4518	78.6963	78.9201	79.3317	99.8987	100.679	99.8647	99.6293	99.73	98.873	83.6378	99.1167	98.9187	98.8486
100	32.7922	45.3254	80.9593	81.1013	81.8581	20.7819	58.3926	78.2106	70.2732	75.3416	24.5863	62.438	72.0496	69.6051	72.0924	99.0872	105.553	99.6279	99.4264	99.2585	98.3789	85.5377	98.8461	98.7474	99.0837
100	22.5166	57.6356	75.1213	73.7561	74.1623	20.4312	52.0956	85.9472	76.1672	82.0436	23.1169	88.5211	72.2996	69.3642	71.3798	98.8934	108.153	99.6977	99.5977	99.6976	98.2811	99.8066	99.3611	99.1935	99.26
	25.0148	64.4989	72.7656			39.0179	64.2355	77.9899			16.9489	74.05	57.0618			92.6355	107.256	83.6378			99.1749	98.5636	99.8066
	9.44218		43.6029			32.7444	83.2509	67.7578			30.1918	67.9391	76.3014			93.259		85.5377			96.5703		98.5636
	44.9077		58.9295				61.3832				35.123	52.0956	80.1954
	26.5385		55.5516								13.0904	64.2355	79.6623
	28.6724										30.8557	83.2509
	31.491										16.0971	61.3832

## Sheet: S4e
Non-apop	NT	GM6001	Marimastat	GW	GI
10.13	79.33	77.81	76.16	60.08	78.98
9.78	78.59	70.96	69.5	66.55	77.16
5.02	68.2	74.46	70.33	74.66	68.65

## Sheet: S4f
		CD43			PSGL-1			MUC1			MUC24			CD45
	Non-apop	NT	GW	GI	NT	GW	GI	NT	GW	GI	NT	GW	GI	NT	GW	GI
	100	35.5771			35.415		58.3508	38.5844		65.3341	95.0018	92.7813	99.816	96.1238	96.9278	95.7637
	100	36.4771			29.096			43.9788			94.9074	92.4932	100.274	95.4748	95.6454	84.0704
	100	35.1446			35.8111		59.3579	40.7981		72.2307	102.188	97.0056	91.6026	97.9888	97.5861	87.3575
	100	39.934			32.1294			40.1576
	100	30.7998			33.802		69.0814	41.4897		80.2279
	100	35.4975			26.0932			39.4282
	100	41.2553			31.469
	100	30.3346			29.1062
	100	23.9966			31.9426
	100	29.1667	42.647	52.7767	40.1552	57.9973	63.9668	38.0519	86.4658	77.4098	103.853	102.838	101.906	107.646	93.3333	91.4141
	100	34.8513	66.9806	65.8292	41.2257	60.6531	52.2078	40.3741	67.4194	74.7337	101.422	101.369	101.318	97.9798	98.6275	97.2042
	100	34.531	73.7352	75.2775	40.7153	70.2053	57.174	37.9895	69.5821	86.7018	100.101	101.835	102.15	101.082	95.492	97.9251

## Sheet: S4g
		CD43		PSGL-1		MUC1		MUC24		CD45
	Non-apop	NT	GI	NT	GI	NT	GI	NT	GI	NT	GI
	100	6.57726	98.2811	29.0701	100.372	29.0267	82.6676	124.95	124.7	144.03	125.22
	100	10.7632	100.656	30.7474	98.2512	30.53	62.1215	104.047	104.315	82.9507	97.8796
	100	10.0894	97.6914	31.1552	97.3224	21.5882	57.317	105.879	107.014	85.8556	104.282
	100	7.64938	107.095	4.40911		14.2289		107.241
	100	3.98268	96.7103

## Sheet: S4h
		CD43			MUC24
	Non-apop	NT	GW	GI	NT	GW	GI
	100	20.1799
	100	14.3425
	100	14.7138			92.8692
	100	39.6387	55.7895	51.2144
	100	45.482	96.106	45.1724	70.9833	84.6712	70.2581
	100	22.739	32.3381	34.3326	75.7136	76.3887	80.0584
	100	45.0815	42.139	45.7748	87.5781	88.4499	89.1616
	100	10.7079	69.8002	42.0406	84.0666	83.8469	84.2691
	100	35.2995	83.7556	80.6046	65.9493	72.7182	73.782

## Sheet: S4i
		CD43			PSGL-1			MUC1			MUC24			CD45
	Non-apop	Apop	GW	GI	Apop	GW	GI	Apop	GW	GI	Apop	GW	GI	Apop	GW	GI
	100	96.5701
	100	99.4925
	100	112.603
	100	100.352						51.965
	100	91.3094	113.58	108.403				52.1654	82.1289	75.9439	100.201			87.2477	98.3663	91.3109
	100	116.576	113.872	115.065	88.3793	82.6046	85.3406	72.5958	103.034	98.1305	109.683	102.094	101.319	101.921	102.267	101.913
	100													97.4878
	100													62.007
	100													77.7913
	100													105.374
	100													101.002
	100										100.463	108.791	108.25
	100	99.9499	100	100.05	78.9583	101.767	103.073	49.5633	122.728	94.1707	90.9199	96.6837	95.0004	100.1	100.05	100.15
	100	99.6995	99.5996	99.7496	87.4906	111.803	113.236	53.9295	113.173	115.111	94.0892	99.247	101.485	99.9499	100.1	100.302
	100	99.8931	101.948	103.613	88.6281	100.327	107.715	41.8439	114.816	116.906	82.9101	90.0836	94.8919	100.664	101.493	101.64
