# Supplementary material for: Apoptosis-mediated ADAM10 activation removes a mucin barrier promoting T cell efferocytosis
Source: Nat Commun. 2024 Jan 15;15:541. doi: 10.1038/s41467-023-44619-8 (PMC10789802; doi:10.1038/s41467-023-44619-8)
Supplement: Supplementary file 4 — Source Data [file 41467_2023_44619_MOESM4_ESM.zip › 20231129 Source Data for upload 1.12.23/Source Data FigS7.xlsx]

## Sheet: S7d
Non-apop	NT	LA
85.45	83.45	84
82.01	82.13	80.53
87.44	86.13	74.41
76.02	72.39	73.87

## Sheet: S7e
Non-apop	NT	LA
2.33	73.06	71.48
2.68	83.33	47.26
5.26	81.03	40.01
	76.89	35.22
