# Supplementary material for: Apoptosis-mediated ADAM10 activation removes a mucin barrier promoting T cell efferocytosis
Source: Nat Commun. 2024 Jan 15;15:541. doi: 10.1038/s41467-023-44619-8 (PMC10789802; doi:10.1038/s41467-023-44619-8)
Supplement: Supplementary file 4 — Source Data [file 41467_2023_44619_MOESM4_ESM.zip › 20231129 Source Data for upload 1.12.23/Source Data FigS6.xlsx]

## Sheet: S6b
		Staurosporin		Control
	0	2.813		1.875
	0.0128	1.875		1.406
	0.0256	1.719		0.938
	0.0384	2.344		2.266
	0.0512	2.813		1.953
	0.064	2.5		1.406
	0.0768	1.797		1.563
	0.0896	3.984		1.797
	0.1024	6.406		2.656
	0.1152	7.656		1.875
	0.128	1.719		4.063
	0.1408	2.891		3.359
	0.1536	11.797		2.188
	0.1664	14.219		1.641
	0.1792	5.469		1.953
	0.192	2.5		2.422
	0.2048	1.797		2.266
	0.2176	4.609		2.422
	0.2304	2.578		1.641
	0.2432	2.188		2.891
	0.256	2.344		1.641
	0.2688	1.875		2.422
	0.2816	2.109		2.813
	0.2944	2.109		2.891
	0.3072	1.797		2.578
	0.32	1.719		1.25
	0.3328	2.344		2.656
	0.3456	1.797		3.125
	0.3584	1.875		2.656
	0.3712	1.953		2.031
	0.384	3.203		2.031
	0.3968	3.359		2.422
	0.4096	2.734		1.875
	0.4224	2.422		2.109
	0.4352	3.359		1.875
	0.448	4.063		1.797
	0.4608	3.047		1.875
	0.4736	2.266		1.875
	0.4864	1.797		1.953
	0.4992	1.953		1.797
	0.512	2.734		1.719
	0.5248	2.031		2.969
	0.5376	4.688		1.797
	0.5504	7.734		2.5
	0.5632	3.438		2.109
	0.576	2.5		1.875
	0.5888	2.109		2.578
	0.6016	8.203		3.203
	0.6144	4.453		2.5
	0.6272	2.5		2.578
	0.64	2.813		1.953
	0.6528	2.578		2.422
	0.6656	4.922		3.047
	0.6784	1.25		1.797
	0.6912	2.656		2.031
	0.704	2.656		5.938
	0.7168	1.953		2.109
	0.7296	3.75		2.422
	0.7424	2.813		1.172
	0.7552	2.188		1.641
	0.768	1.875		1.641
	0.7808	2.266		1.484
	0.7936	1.797		1.172
	0.8064	2.578		1.797
	0.8192	2.578		2.031
	0.832	1.641		3.594
	0.8448	2.422		1.953
	0.8576	2.734		1.563
	0.8704	7.813		1.875
	0.8832	1.719		1.172
	0.896	2.031		1.641
	0.9088	2.109		2.031
	0.9216	2.188		1.719
	0.9344	1.797		2.188
	0.9472	3.047		1.953
	0.96	3.516		2.344
	0.9728	1.875		1.484
	0.9856	3.047		3.047
	0.9984	3.125		1.797
	1.0112	2.266		1.484
	1.024	2.266		1.25
	1.0368	4.531		1.875
	1.0496	3.281		2.109
	1.0624	2.266		5.469
	1.0752	3.516		2.344
	1.088	1.719		1.641
	1.1008	1.406		1.641
	1.1136	2.109		1.172
	1.1264	2.578		1.641
	1.1392	6.172		2.188
	1.152	10.625		1.875
	1.1648	2.578		1.328
	1.1776	10.234		1.875
	1.1904	1.875		1.172
	1.2032	1.875		1.719
	1.216	2.5		1.484
	1.2288	1.25		1.641
	1.2416	2.266		2.5
	1.2544	2.188		1.797
	1.2672	2.266		1.953
	1.28	1.953		2.656
	1.2928	1.172		2.031
	1.3056	1.25		1.953
	1.3184	2.344		1.641
	1.3312	2.109		2.656
	1.344	2.031		2.266
	1.3568	1.484		1.172
	1.3696	1.953		1.953
	1.3824	1.719		1.797
	1.3952	2.422		1.641
	1.408	2.578		1.563
	1.4208	2.109		2.266
	1.4336	1.875		0.938
	1.4464	1.484		2.344
	1.4592	2.031		1.719
	1.472	1.641		2.813
	1.4848	2.422		2.5
	1.4976	1.719		2.422
	1.5104	1.797		1.328
	1.5232	1.641		1.406
	1.536	1.25		1.953
	1.5488	1.406		1.563
	1.5616	2.344		1.875
	1.5744	2.734		1.484
	1.5872	1.719		2.188
	1.6	2.344		2.109
	1.6128	2.109		1.953
	1.6256	1.797		1.953
	1.6384	2.031		1.563
	1.6512	1.875		2.656
	1.664	2.578		2.266
	1.6768	2.578		2.031
	1.6896	2.109		1.563
	1.7024	1.641		2.344
	1.7152	2.422		1.719
	1.728	2.422		5.859
	1.7408	1.719		1.641
	1.7536	1.172		2.344
	1.7664	2.734		2.422
	1.7792	1.797		2.344
	1.792	2.109		1.797
	1.8048	2.5		1.953
	1.8176	2.188		2.891
	1.8304	3.438		2.344
	1.8432	3.594		3.047
	1.856	2.734		1.953
	1.8688	2.734		2.656
	1.8816	8.594		2.344
	1.8944	2.969		1.875
	1.9072	2.656		1.953
	1.92	5.703		1.563
	1.9328	1.797		1.875
	1.9456	2.5		2.188
	1.9584	2.578		2.5
	1.9712	1.719		2.188
	1.984	2.109		1.484
	1.9968	2.344		2.266
	2.0096	1.719		1.719
	2.0224	2.109		2.5
	2.0352	1.641		1.484
	2.048	2.188		2.344
	2.0608	3.359		2.266
	2.0736	2.188		1.25
	2.0864	2.656		2.422
	2.0992	2.344		1.25
	2.112	1.953		1.797
	2.1248	2.656		2.5
	2.1376	2.969		1.094
	2.1504	3.203		2.031
	2.1632	1.953		1.875
	2.176	2.5		2.578
	2.1888	2.188		1.797
	2.2016	1.328		1.25
	2.2144	1.641		1.875
	2.2272	1.953		1.797
	2.24	2.5		1.406
	2.2528	5.938		1.406
	2.2656	5.625		1.875
	2.2784	2.031		1.641
	2.2912	2.031		2.5
	2.304	2.031		2.266
	2.3168	2.5		2.266
	2.3296	1.719		1.719
	2.3424	4.219		1.641
	2.3552	1.328		1.172
	2.368	2.031		2.266
	2.3808	1.641		1.953
	2.3936	2.734		1.797
	2.4064	3.125		1.875
	2.4192	2.031		2.578
	2.432	1.328		1.953
	2.4448	1.797		2.109
	2.4576	3.516		2.344
	2.4704	3.281		2.5
	2.4832	2.188		1.484
	2.496	3.516		2.031
	2.5088	1.719		1.563
	2.5216	1.953		2.344
	2.5344	6.016		1.875
	2.5472	2.188		1.484
	2.56	1.875		2.266
	2.5728	2.344		1.719
	2.5856	2.891		1.563
	2.5984	2.891		1.875
	2.6112	1.797		2.109
	2.624	2.578		1.875
	2.6368	2.891		1.641
	2.6496	2.188		1.172
	2.6624	1.406		1.797
	2.6752	2.656		1.719
	2.688	2.422		1.875
	2.7008	1.641		1.563
	2.7136	1.25		1.484
	2.7264	3.828		2.578
	2.7392	3.438		1.641
	2.752	2.266		2.344
	2.7648	2.031		1.875
	2.7776	2.344		2.188
	2.7904	2.891		1.641
	2.8032	2.578		1.797
	2.816	3.359		1.797
	2.8288	2.813		1.563
	2.8416	3.281		2.813
	2.8544	1.484		4.219
	2.8672	3.047		3.359
	2.88	4.453		1.953
	2.8928	2.266		2.109
	2.9056	1.953		2.266
	2.9184	2.656		2.578
	2.9312	2.031		2.031
	2.944	2.813		2.266
	2.9568	2.188		2.109
	2.9696	2.266		2.5
	2.9824	1.953		1.719
	2.9952	2.969		1.094
	3.008	3.281		2.188
	3.0208	2.734		1.719
	3.0336	7.422		1.563
	3.0464	10.078		1.641
	3.0592	3.281		1.328
	3.072	9.141		2.031
	3.0848	6.25		1.953
	3.0976	2.422		2.344
	3.1104	2.422		2.031
	3.1232	4.688		1.484
	3.136	1.016		2.813
	3.1488	5.703		1.563
	3.1616	6.094		2.031
	3.1744	2.031		2.031
	3.1872	1.641		2.031
	3.2	3.359		1.797
	3.2128	1.719		2.656
	3.2256	1.797		1.875
	3.2384	2.031		2.578
	3.2512	2.969		1.641
	3.264	2.188		1.875
	3.2768	1.406		1.797
	3.2896	2.109		1.406
	3.3024	1.875		1.563
	3.3152	0.938		2.422
	3.328	1.797		1.25
	3.3408	2.344		2.188
	3.3536	1.875		3.281
	3.3664	2.188		2.109
	3.3792	2.969		1.797
	3.392	1.719		2.109
	3.4048	1.953		2.578
	3.4176	1.406		1.797
	3.4304	1.641		1.953
	3.4432	2.266		2.266
	3.456	2.813		2.734
	3.4688	2.188		1.641
	3.4816	1.953		1.328
	3.4944	2.656		1.641
	3.5072	2.266		1.719
	3.52	1.641		2.813
	3.5328	2.5		1.641
	3.5456	2.188		1.875
	3.5584	2.031		1.328
	3.5712	2.031		1.953
	3.584	1.797		2.266
	3.5968	2.5		1.719
	3.6096	1.328		2.891
	3.6224	2.266		2.188
	3.6352	3.125		2.109
	3.648	2.266		1.875
	3.6608	1.875		1.797
	3.6736	2.969		2.109
	3.6864	2.266		1.641
	3.6992	3.438		2.344
	3.712	3.594		1.797
	3.7248	4.063		1.563
	3.7376	2.422		2.109
	3.7504	2.734		2.656
	3.7632	2.891		2.109
	3.776	8.047		1.953
	3.7888	1.406		2.656
	3.8016	4.375		1.797
	3.8144	2.266		1.797
	3.8272	2.969		2.188
	3.84	5.547		1.563
	3.8528	2.422		1.563
	3.8656	1.094		1.953
	3.8784	1.484		2.188
	3.8912	2.109		2.734
	3.904	1.563		1.641
	3.9168	1.953		1.797
	3.9296	2.344		1.797
	3.9424	2.109		1.953
	3.9552	1.875		1.719
	3.968	2.109		1.328
	3.9808	2.109		1.797
	3.9936	2.5		1.484
	4.0064	1.719		1.328
	4.0192	2.969		2.656
	4.032	3.438		2.031
	4.0448	2.031		2.266
	4.0576	1.797		1.719
	4.0704	2.344		1.25
	4.0832	2.266		2.422
	4.096	1.797		2.891
	4.1088	1.563		1.875
	4.1216	2.109		3.047
	4.1344	1.797		1.875
	4.1472	2.188		1.328
	4.16	1.719		2.266
	4.1728	1.484		1.797
	4.1856	4.063		1.484
	4.1984	2.266		2.031
	4.2112	2.813		2.109
	4.224	3.125		1.875
	4.2368	2.344		2.656
	4.2496	5.078		2.5
	4.2624	1.875		1.953
	4.2752	2.188		2.188
	4.288	2.344		2.344
	4.3008	2.031		1.406
	4.3136	2.656		2.109
	4.3264	1.719		2.188
	4.3392	1.797		1.719
	4.352	1.406		2.031
	4.3648	2.344		1.094
	4.3776	2.656		1.719
	4.3904	3.984		1.719
	4.4032	1.719		2.891
	4.416	2.5		1.406
	4.4288	3.516		1.719
	4.4416	2.344		1.25
	4.4544	1.563		1.953
	4.4672	1.719		1.953
	4.48	1.172		1.875
	4.4928	2.891		1.328
	4.5056	2.266		1.406
	4.5184	3.125		1.953
	4.5312	2.188		3.281
	4.544	2.5		2.031
	4.5568	2.578		2.031
	4.5696	1.797		1.719
	4.5824	4.297		3.125
	4.5952	4.922		2.031
	4.608	2.188		2.344
	4.6208	2.344		2.969
	4.6336	3.516		1.563
	4.6464	2.031		1.484
	4.6592	2.656		2.109
	4.672	2.656		2.344
	4.6848	2.891		9.531
	4.6976	3.359		1.797
	4.7104	3.516		3.281
	4.7232	1.953		1.641
	4.736	1.953		2.031
	4.7488	3.438		1.797
	4.7616	2.109		1.797
	4.7744	2.344		1.875
	4.7872	11.875		2.656
	4.8	2.969		2.188
	4.8128	3.672		1.484
	4.8256	1.953		2.656
	4.8384	1.875		2.5
	4.8512	1.797		1.25
	4.864	4.375		2.344
	4.8768	2.891		1.953
	4.8896	1.797		2.109
	4.9024	5		1.953
	4.9152	1.563		1.719
	4.928	1.953		2.188
	4.9408	1.484		2.188
	4.9536	1.641		2.188
	4.9664	5.234		1.484
	4.9792	2.344		1.563
	4.992	6.094		1.641
	5.0048	4.063		1.563
	5.0176	1.406		1.25
	5.0304	2.578		2.969
	5.0432	1.641		1.797
	5.056	2.734		2.891
	5.0688	7.188		1.406
	5.0816	2.813		1.953
	5.0944	2.734		1.094
	5.1072	1.953		1.797
	5.12	3.203		2.266
	5.1328	1.797		2.109
	5.1456	2.109		1.797
	5.1584	2.031		1.719
	5.1712	3.203		2.5
	5.184	6.094		1.797
	5.1968	1.797		1.641
	5.2096	1.563		2.813
	5.2224	2.578		1.641
	5.2352	2.969		3.047
	5.248	2.734		1.406
	5.2608	1.875		1.953
	5.2736	2.109		1.563
	5.2864	2.109		2.109
	5.2992	2.422		2.344
	5.312	2.813		2.344
	5.3248	7.578		1.25
	5.3376	5.781		2.031
	5.3504	3.906		1.953
	5.3632	2.578		3.672
	5.376	1.953		1.563
	5.3888	1.484		1.719
	5.4016	1.328		1.797
	5.4144	2.578		2.031
	5.4272	2.344		1.484
	5.44	2.109		1.563
	5.4528	1.875		1.406
	5.4656	1.953		2.344
	5.4784	1.953		2.266
	5.4912	1.875		3.047
	5.504	1.797		1.719
	5.5168	1.328		1.953
	5.5296	2.109		1.875
	5.5424	2.734		2.422
	5.5552	10.547		1.328
	5.568	2.344		1.563
	5.5808	5.391		1.406
	5.5936	2.188		1.25
	5.6064	1.875		2.578
	5.6192	2.422		1.797
	5.632	1.797		1.797
	5.6448	1.953		2.344
	5.6576	2.031		1.641
	5.6704	2.422		2.891
	5.6832	1.953		2.109
	5.696	1.953		1.953
	5.7088	1.875		2.031
	5.7216	2.188		2.578
	5.7344	1.172		1.797
	5.7472	1.719		2.266
	5.76	1.172		1.484
	5.7728	2.188		3.203
	5.7856	1.797		1.25
	5.7984	2.031		1.406
	5.8112	1.875		1.875
	5.824	1.25		2.031
	5.8368	2.188		1.641
	5.8496	1.719		1.953
	5.8624	3.047		1.563
	5.8752	1.719		1.641
	5.888	1.641		2.188
	5.9008	1.953		2.031
	5.9136	1.875		1.094
	5.9264	1.953		1.797
	5.9392	2.266		1.719
	5.952	2.422		1.328
	5.9648	2.109		1.484
	5.9776	2.656		2.344
	5.9904	1.641		1.641
	6.0032	2.188		2.031
	6.016	2.5		1.406
	6.0288	2.344		2.109
	6.0416	1.797		2.5
	6.0544	1.641		1.875
	6.0672	2.109		1.875
	6.08	3.594		1.484
	6.0928	2.031		1.875
	6.1056	1.172		1.719
	6.1184	3.828		2.344
	6.1312	2.5		2.266
	6.144	2.031		3.359
	6.1568	4.609		1.406
	6.1696	3.828		2.734
	6.1824	0.938		2.188
	6.1952	2.031		1.641
	6.208	2.344		2.266
	6.2208	1.875		1.484
	6.2336	2.813		1.406
	6.2464	2.266		1.328
	6.2592	2.734		1.641
	6.272	2.344		1.563
	6.2848	1.406		2.109
	6.2976	2.188		1.797
	6.3104	2.734		1.641
	6.3232	2.188		0.859
	6.336	4.922		1.875
	6.3488	3.672		2.266
	6.3616	2.344		1.406
	6.3744	1.563		1.719
	6.3872	1.641		2.422
	6.4	1.875		2.109
	6.4128	1.797		1.797
	6.4256	3.047		1.563
	6.4384	1.797		1.719
	6.4512	2.734		1.797
	6.464	2.578		2.109
	6.4768	1.484		2.188
	6.4896	1.719		1.328
	6.5024	2.656		1.719
	6.5152	1.484		2.109
	6.528	2.188		2.969
	6.5408	1.719		2.188
	6.5536	2.266		2.578
	6.5664	1.797		1.953
	6.5792	2.656		1.797
	6.592	4.531		1.641
	6.6048	2.813		1.563
	6.6176	2.344		2.031
	6.6304	2.031		2.109
	6.6432	2.422		8.828
	6.656	1.797		4.297
	6.6688	2.031		2.656
	6.6816	1.953		1.875
	6.6944	2.578		1.641
	6.7072	2.813		2.344
	6.72	2.656		2.5
	6.7328	1.719		2.266
	6.7456	1.563		2.109
	6.7584	2.031		2.578
	6.7712	2.031		1.719
	6.784	2.734		2.5
	6.7968	4.141		2.422
	6.8096	1.484		1.797
	6.8224	1.641		1.719
	6.8352	2.031		2.109
	6.848	2.813		1.875
	6.8608	1.016		1.953
	6.8736	1.797		1.641
	6.8864	1.719		1.953
	6.8992	2.734		2.188
	6.912	2.656		3.984
	6.9248	5		1.875
	6.9376	1.953		2.188
	6.9504	3.438		2.031
	6.9632	9.453		1.563
	6.976	4.531		1.406
	6.9888	1.563		1.641
	7.0016	2.656		1.875
	7.0144	2.266		1.797
	7.0272	2.031		2.031
	7.04	2.031		1.25
	7.0528	1.641		2.031
	7.0656	1.797		1.172
	7.0784	1.719		2.5
	7.0912	1.406		2.266
	7.104	2.031		2.344
	7.1168	2.5		1.563
	7.1296	1.563		1.563
	7.1424	2.969		2.031
	7.1552	2.422		2.266
	7.168	1.875		1.328
	7.1808	2.188		1.484
	7.1936	2.266		1.875
	7.2064	7.969		1.875
	7.2192	2.266		1.953
	7.232	1.875		1.641
	7.2448	1.641		2.5
	7.2576	2.109		2.344
	7.2704	1.797		3.125
	7.2832	3.125		1.25
	7.296	1.875		1.172
	7.3088	2.5		2.031
	7.3216	2.344		1.719
	7.3344	1.563		2.266
	7.3472	2.734		1.875
	7.36	2.031		2.031
	7.3728	2.344		1.641
	7.3856	2.266		1.172
	7.3984	1.641		1.797
	7.4112	1.875		2.109
	7.424	2.031		2.344
	7.4368	2.344		1.875
	7.4496	2.031		1.875
	7.4624	1.797		2.422
	7.4752	2.969		2.031
	7.488	1.875		3.359
	7.5008	2.344		3.125
	7.5136	2.266		1.953
	7.5264	2.188		1.797
	7.5392	2.422		2.813
	7.552	2.656		1.797
	7.5648	2.891		1.328
	7.5776	1.797		2.188
	7.5904	2.188		1.328
	7.6032	2.266		1.563
	7.616	2.266		1.875
	7.6288	1.25		1.875
	7.6416	2.031		2.266
	7.6544	2.188		1.016
	7.6672	3.125		1.953
	7.68	2.578		2.188
	7.6928	1.563		1.641
	7.7056	1.875		1.953
	7.7184	1.875		2.5
	7.7312	3.125		1.563
	7.744	1.797		2.266
	7.7568	2.422		1.641
	7.7696	2.109		1.875
	7.7824	2.891		2.813
	7.7952	2.578		1.406
	7.808	2.109		1.719
	7.8208	2.578		1.719
	7.8336	2.031		1.797
	7.8464	2.5		1.875
	7.8592	6.094		2.031
	7.872	3.359		1.875
	7.8848	3.203		2.031
	7.8976	2.266		1.797
	7.9104	2.813		1.641
	7.9232	1.797		1.094
	7.936	2.188		0.781
	7.9488	2.578		1.328
	7.9616	1.641		1.484
	7.9744	1.484		3.438
	7.9872	2.109		2.188
	8	2.109		1.641
	8.0128	2.109		1.563
	8.0256	1.953		1.953
	8.0384	1.563		2.813
	8.0512	3.828		1.875
	8.064	7.969		1.953
	8.0768	3.828		1.953
	8.0896	3.281		2.422
	8.1024	2.891		2.188
	8.1152	6.016		1.875
	8.128	3.75		1.875
	8.1408	2.734		2.188
	8.1536	2.188		1.641
	8.1664	1.797		2.891
	8.1792	3.125		2.578
	8.192	3.438		4.766
	8.2048	2.109		2.031
	8.2176	3.359		1.875
	8.2304	1.641		1.875
	8.2432	2.188		2.656
	8.256	1.563		1.797
	8.2688	2.344		1.641
	8.2816	3.75		2.031
	8.2944	9.219		2.031
	8.3072	2.109		1.641
	8.32	1.797		1.797
	8.3328	2.031		1.641
	8.3456	2.188		2.656
	8.3584	2.422		3.359
	8.3712	2.266		1.875
	8.384	1.641		2.578
	8.3968	3.359		2.188
	8.4096	3.594		1.719
	8.4224	1.953		3.125
	8.4352	2.266		1.563
	8.448	2.813		1.641
	8.4608	5.703		2.031
	8.4736	3.984		2.5
	8.4864	2.891		1.484
	8.4992	2.109		3.125
	8.512	7.578		2.109
	8.5248	2.031		2.344
	8.5376	1.641		3.594
	8.5504	2.344		1.797
	8.5632	2.188		2.891
	8.576	2.422		2.578
	8.5888	5.078		1.641
	8.6016	1.719		1.953
	8.6144	2.266		1.406
	8.6272	3.672		1.875
	8.64	1.953		1.094
	8.6528	1.406		1.641
	8.6656	1.328		1.953
	8.6784	2.188		1.953
	8.6912	2.266		2.109
	8.704	1.641		1.953
	8.7168	2.891		1.719
	8.7296	3.516		1.641
	8.7424	3.203		2.031
	8.7552	1.797		2.266
	8.768	2.5		2.031
	8.7808	1.797		1.641
	8.7936	1.172		2.5
	8.8064	1.875		1.875
	8.8192	1.875		1.797
	8.832	1.641		1.563
	8.8448	2.5		2.266
	8.8576	5.547		1.719
	8.8704	5.156		2.891
	8.8832	2.188		2.344
	8.896	2.188		1.406
	8.9088	2.109		1.641
	8.9216	2.813		1.719
	8.9344	3.594		1.406
	8.9472	3.359		2.422
	8.96	4.063		1.797
	8.9728	13.828		1.797
	8.9856	2.656		1.563
	8.9984	2.5		1.719
	9.0112	2.031		1.25
	9.024	1.797		1.484
	9.0368	2.578		2.656
	9.0496	3.516		3.359
	9.0624	2.266		1.797
	9.0752	6.641		1.641
	9.088	2.188		1.953
	9.1008	6.641		1.563
	9.1136	5.078		1.641
	9.1264	2.109		2.344
	9.1392	3.047		1.719
	9.152	9.844		1.875
	9.1648	6.484		1.406
	9.1776	4.375		2.031
	9.1904	6.641		1.719
	9.2032	2.734		1.406
	9.216	2.5		2.813
	9.2288	1.641		1.797
	9.2416	2.5		1.563
	9.2544	2.5		4.453
	9.2672	4.609		5.547
	9.28	2.031		2.109
	9.2928	3.281		1.406
	9.3056	8.203		2.578
	9.3184	4.688		1.875
	9.3312	2.891		3.75
	9.344	3.594		1.563
	9.3568	2.031		2.109
	9.3696	1.797		1.719
	9.3824	8.906		2.5
	9.3952	1.719		2.031
	9.408	1.406		2.109
	9.4208	2.656		2.031
	9.4336	1.953		2.656
	9.4464	2.734		2.109
	9.4592	3.672		1.797
	9.472	2.344		3.047
	9.4848	2.344		1.953
	9.4976	2.656		2.109
	9.5104	1.641		3.359
	9.5232	2.344		1.563
	9.536	2.109		1.328
	9.5488	2.5		1.25
	9.5616	2.188		2.344
	9.5744	1.875		2.578
	9.5872	1.094		2.188
	9.6	2.031		3.75
	9.6128	2.656		4.063
	9.6256	2.344		1.875
	9.6384	2.266		2.266
	9.6512	2.109		2.188
	9.664	2.188		1.563
	9.6768	2.969		1.719
	9.6896	1.875		1.719
	9.7024	2.891		1.719
	9.7152	7.109		2.266
	9.728	2.891		0.938
	9.7408	3.047		1.406
	9.7536	5.547		1.797
	9.7664	1.875		1.797
	9.7792	2.422		1.797
	9.792	2.5		2.266
	9.8048	1.641		2.188
	9.8176	2.109		1.719
	9.8304	1.797		0.938
	9.8432	1.797		1.875
	9.856	2.813		3.672
	9.8688	2.891		1.406
	9.8816	2.031		1.719
	9.8944	2.031		2.188
	9.9072	1.328		2.266
	9.92	2.578		1.406
	9.9328	2.109		1.797
	9.9456	2.109		1.641
	9.9584	3.125		2.5
	9.9712	2.109		5.313
	9.984	1.641		3.203
	9.9968	5.313		4.375
	10.0096	7.891		1.797
	10.0224	9.219		2.422
	10.0352	2.578		2.422
	10.048	6.016		1.953
	10.0608	2.969		1.641
	10.0736	2.578		1.406
	10.0864	2.656		1.172
	10.0992	4.375		1.875
	10.112	5.156		1.641
	10.1248	3.672		2.109
	10.1376	3.672		1.797
	10.1504	4.297		2.422
	10.1632	5.156		1.328
	10.176	2.031		1.953
	10.1888	2.344		2.109
	10.2016	19.453		1.953
	10.2144	4.141		1.563
	10.2272	3.984		1.875
	10.24	3.75		1.484
	10.2528	1.484		1.484
	10.2656	1.797		1.563
	10.2784	2.5		2.734
	10.2912	1.797		2.656
	10.304	1.953		2.266
	10.3168	3.438		2.344
	10.3296	1.797		1.172
	10.3424	2.734		1.953
	10.3552	1.875		1.875
	10.368	1.953		1.484
	10.3808	2.969		2.031
	10.3936	3.672		1.406
	10.4064	2.656		1.406
	10.4192	1.875		1.875
	10.432	2.109		1.875
	10.4448	2.891		2.109
	10.4576	1.875		2.344
	10.4704	1.719		1.563
	10.4832	1.953		2.031
	10.496	2.266		1.875
	10.5088	1.953		1.797
	10.5216	2.188		2.031
	10.5344	1.875		1.641
	10.5472	3.203		3.281
	10.56	2.109		2.656
	10.5728	2.656		1.172
	10.5856	6.172		1.484
	10.5984	5		2.031
	10.6112	0.938		1.797
	10.624	1.172		1.875
	10.6368	2.734		1.641
	10.6496	5.156		1.719
	10.6624	2.656		1.328
	10.6752	3.203		1.484
	10.688	10.156		1.172
	10.7008	9.141		1.641
	10.7136	5.938		2.578
	10.7264	3.281		1.328
	10.7392	4.219		2.578
	10.752	1.563		3.047
	10.7648	2.734		2.5
	10.7776	2.109		1.406
	10.7904	1.953		1.719
	10.8032	1.797		2.031
	10.816	2.813		2.813
	10.8288	2.109		2.969
	10.8416	1.641		1.953
	10.8544	2.969		1.641
	10.8672	1.797		3.203
	10.88	2.188		1.406
	10.8928	3.438		1.094
	10.9056	3.281		1.719
	10.9184	3.047		2.578
	10.9312	7.969		1.484
	10.944	2.734		2.188
	10.9568	2.578		2.266
	10.9696	1.172		1.406
	10.9824	1.406		1.641
	10.9952	1.641		1.797
	11.008	2.734		1.563
	11.0208	2.031		1.172
	11.0336	1.797		2.344
	11.0464	2.578		3.047
	11.0592	1.875		2.656
	11.072	2.109		1.641
	11.0848	2.188		3.125
	11.0976	1.641		1.797
	11.1104	3.438		1.719
	11.1232	2.813		2.031
	11.136	3.594		1.875
	11.1488	3.203		2.422
	11.1616	2.578		2.5
	11.1744	2.578		1.719
	11.1872	2.422		1.719
	11.2	7.578		1.563
	11.2128	3.203		2.188
	11.2256	4.688		2.656
	11.2384	2.656		2.578
	11.2512	2.188		2.266
	11.264	1.641		1.016
	11.2768	3.516		2.031
	11.2896	2.813		2.188
	11.3024	1.953		3.125
	11.3152	3.75		2.344
	11.328	1.484		1.719
	11.3408	2.891		2.344
	11.3536	3.516		2.188
	11.3664	2.578		2.266
	11.3792	8.594		1.641
	11.392	2.578		2.266
	11.4048	2.266		1.797
	11.4176	1.484		2.109
	11.4304	2.813		2.109
	11.4432	2.109		1.25
	11.456	2.109		1.875
	11.4688	4.453		1.563
	11.4816	2.969		1.719
	11.4944	2.109		2.266
	11.5072	2.266		8.672
	11.52	2.266		2.578
	11.5328	2.5		1.875
	11.5456	3.828		2.656
	11.5584	2.578		1.406
	11.5712	4.531		1.641
	11.584	1.953		2.188
	11.5968	2.344		1.875
	11.6096	2.5		2.5
	11.6224	3.125		1.484
	11.6352	4.922		2.266
	11.648	2.266		1.484
	11.6608	2.031		2.422
	11.6736	2.031		1.719
	11.6864	2.109		5.078
	11.6992	2.266		1.875
	11.712	2.266		1.641
	11.7248	1.719		1.875
	11.7376	2.031		1.797
	11.7504	2.969		1.797
	11.7632	7.188		2.031
	11.776	3.75		1.797
	11.7888	2.969		1.016
	11.8016	10		1.25
	11.8144	3.672		2.109
	11.8272	5.313		2.656
	11.84	1.797		2.109
	11.8528	4.922		2.031
	11.8656	3.125		1.797
	11.8784	2.266		1.563
	11.8912	2.656		2.344
	11.904	2.031		1.953
	11.9168	1.875		1.563
	11.9296	2.891		1.875
	11.9424	1.797		1.484
	11.9552	2.813		1.953
	11.968	2.109		1.328
	11.9808	2.188		0.938
	11.9936	2.344		2.969
	12.0064	1.797		2.188
	12.0192	9.844		2.578
	12.032	2.891		2.031
	12.0448	6.875		1.953
	12.0576	3.906		2.109
	12.0704	5.625		1.875
	12.0832	1.797		1.328
	12.096	3.047		1.172
	12.1088	4.453		1.875
	12.1216	2.813		1.172
	12.1344	8.828		1.328
	12.1472	2.266		6.797
	12.16	2.344		2.734
	12.1728	2.344		1.953
	12.1856	1.875		2.891
	12.1984	1.953		2.422
	12.2112	1.563		1.953
	12.224	2.344		1.875
	12.2368	1.328		2.109
	12.2496	3.047		1.563
	12.2624	1.719		1.719
	12.2752	1.094		1.875
	12.288	2.734		1.797
	12.3008	1.719		1.641
	12.3136	1.484		2.031
	12.3264	2.578		1.328
	12.3392	1.875		1.797
	12.352	1.641		1.641
	12.3648	1.797		2.188
	12.3776	1.953		2.344
	12.3904	2.656		2.188
	12.4032	2.188		2.344
	12.416	1.719		1.172
	12.4288	2.031		2.344
	12.4416	2.813		2.266
	12.4544	3.125		1.875
	12.4672	2.344		2.266
	12.48	2.578		1.406
	12.4928	2.031		1.328
	12.5056	2.578		2.109
	12.5184	2.344		2.969
	12.5312	1.953		1.563
	12.544	1.641		1.797
	12.5568	4.297		2.188
	12.5696	2.578		2.578
	12.5824	2.344		2.031
	12.5952	2.734		2.188
	12.608	1.875		2.109
	12.6208	2.344		1.328
	12.6336	1.953		2.109
	12.6464	1.875		1.797
	12.6592	1.328		1.406
	12.672	1.484		1.875
	12.6848	1.641		1.875
	12.6976	1.328		1.484
	12.7104	1.719		1.953
	12.7232	1.406		2.188
	12.736	1.563		2.031
	12.7488	1.875		1.797
	12.7616	2.109		2.344
	12.7744	2.734		1.484
	12.7872	2.578		1.875
	12.8	2.5		2.188
	12.8128	2.578		2.031
	12.8256	2.578		2.5
	12.8384	1.875		1.172
	12.8512	2.344		1.953
	12.864	2.813		3.281
	12.8768	2.734		2.5
	12.8896	3.047		1.953
	12.9024	6.484		1.094
	12.9152	3.359		3.906
	12.928	3.984		4.531
	12.9408	4.141		3.359
	12.9536	1.719		2.188
	12.9664	4.141		1.563
	12.9792	2.031		2.031
	12.992	2.5		2.188
	13.0048	2.344		1.875
	13.0176	1.719		1.328
	13.0304	2.5		1.953
	13.0432	1.953		2.109
	13.056	1.563		1.797
	13.0688	1.641		1.875
	13.0816	1.484		2.5
	13.0944	1.797		1.719
	13.1072	1.797		1.953
	13.12	2.188		3.828
	13.1328	2.344		2.266
	13.1456	4.766		2.188
	13.1584	1.953		1.875
	13.1712	2.266		1.563
	13.184	3.594		1.406
	13.1968	1.719		2.813
	13.2096	1.25		1.641
	13.2224	2.344		2.344
	13.2352	2.344		2.422
	13.248	1.953		5.313
	13.2608	3.594		3.672
	13.2736	2.266		1.953
	13.2864	2.031		1.328
	13.2992	1.953		2.266
	13.312	2.656		1.797
	13.3248	1.875		1.641
	13.3376	1.563		1.641
	13.3504	2.266		1.797
	13.3632	3.203		1.563
	13.376	2.344		2.266
	13.3888	2.109		0.859
	13.4016	2.109		1.25
	13.4144	2.031		2.734
	13.4272	1.484		1.875
	13.44	2.109		2.031
	13.4528	1.328		1.563
	13.4656	2.188		1.484
	13.4784	2.188		1.875
	13.4912	1.25		1.719
	13.504	1.406		1.641
	13.5168	3.047		2.344
	13.5296	2.344		1.563
	13.5424	1.797		1.328
	13.5552	1.953		1.484
	13.568	2.578		1.563
	13.5808	1.953		1.875
	13.5936	1.875		1.563
	13.6064	1.484		2.031
	13.6192	1.797		1.328
	13.632	1.641		1.641
	13.6448	2.5		2.188
	13.6576	1.719		1.563
	13.6704	1.953		1.953
	13.6832	1.719		4.609
	13.696	1.719		4.141
	13.7088	1.875		12.5
	13.7216	4.453		2.188
	13.7344	1.641		6.25
	13.7472	2.734		2.578
	13.76	1.484		1.563
	13.7728	2.422		1.719
	13.7856	1.328		1.641
	13.7984	1.406		1.875
	13.8112	1.797		1.953
	13.824	1.875		1.953
	13.8368	1.406		2.344
	13.8496	1.953		1.406
	13.8624	1.563		2.188
	13.8752	3.906		4.063
	13.888	3.75		1.484
	13.9008	1.797		1.797
	13.9136	2.344		2.109
	13.9264	1.641		1.875
	13.9392	1.406		1.641
	13.952	2.578		3.281
	13.9648	2.578		1.953
	13.9776	2.578		1.953
	13.9904	1.953		1.563
	14.0032	2.344		2.422
	14.016	1.641		1.953
	14.0288	2.266		1.797
	14.0416	2.109		1.641
	14.0544	2.188		2.422
	14.0672	3.125		1.328
	14.08	2.813		1.797
	14.0928	2.578		1.172
	14.1056	1.953		1.875
	14.1184	1.875		1.484
	14.1312	2.5		1.328
	14.144	4.219		2.422
	14.1568	4.297		1.484
	14.1696	8.281		2.266
	14.1824	2.656		1.563
	14.1952	4.375		2.188
	14.208	2.656		1.719
	14.2208	1.641		1.484
	14.2336	10.156		2.109
	14.2464	4.375		1.797
	14.2592	2.266		1.484
	14.272	1.719		1.797
	14.2848	1.797		2.188
	14.2976	1.797		2.578
	14.3104	1.719		2.031
	14.3232	2.266		2.188
	14.336	3.828		1.641
	14.3488	2.344		2.266
	14.3616	2.578		1.797
	14.3744	2.109		1.406
	14.3872	2.266		1.484
	14.4	10.625		2.109
	14.4128	6.875		1.953
	14.4256	2.734		2.188
	14.4384	1.953		2.813
	14.4512	2.344		2.266
	14.464	2.422		2.422
	14.4768	1.719		2.813
	14.4896	2.813		2.266
	14.5024	2.891		2.031
	14.5152	2.109		1.563
	14.528	2.109		1.953
	14.5408	3.516		1.953
	14.5536	5.938		2.109
	14.5664	5.234		1.953
	14.5792	3.125		1.719
	14.592	3.906		1.875
	14.6048	3.047		2.188
	14.6176	1.797		2.109
	14.6304	3.047		1.641
	14.6432	6.484		3.203
	14.656	4.922		2.109
	14.6688	3.359		1.406
	14.6816	2.266		2.578
	14.6944	1.797		1.719
	14.7072	2.422		3.359
	14.72	2.969		1.719
	14.7328	15.078		2.031
	14.7456	2.266		1.953
	14.7584	1.797		1.875
	14.7712	2.578		2.266
	14.784	3.203		1.953
	14.7968	3.047		1.875
	14.8096	3.438		1.406
	14.8224	2.5		2.344
	14.8352	1.953		2.969
	14.848	2.109		1.406
	14.8608	8.438		1.563
	14.8736	2.344		1.406
	14.8864	1.875		3.203
	14.8992	2.031		1.641
	14.912	6.406		1.484
	14.9248	2.891		2.422
	14.9376	1.797		1.641
	14.9504	2.031		1.563
	14.9632	2.266		1.719
	14.976	1.563		2.031
	14.9888	8.047		1.563
	15.0016	2.734		1.797
	15.0144	2.5		2.109
	15.0272	1.484		1.719
	15.04	2.578		1.563
	15.0528	2.266		1.25
	15.0656	2.031		4.297
	15.0784	0.938		1.875
	15.0912	1.328		1.563
	15.104	2.422		2.188
	15.1168	1.953		1.797
	15.1296	2.344		1.953
	15.1424	1.953		1.484
	15.1552	3.203		2.266
	15.168	2.422		1.875
	15.1808	2.188		1.875
	15.1936	2.188		2.109
	15.2064	1.406		1.875
	15.2192	2.109		2.109
	15.232	2.656		2.109
	15.2448	2.578		1.406
	15.2576	2.578		3.281
	15.2704	2.031		3.281
	15.2832	1.797		1.719
	15.296	1.172		1.875
	15.3088	2.5		2.031
	15.3216	2.891		1.641
	15.3344	1.563		1.094
	15.3472	1.016		2.188
	15.36	7.109		1.563
	15.3728	4.063		1.797
	15.3856	3.672		2.109
	15.3984	2.266		2.656
	15.4112	2.344		1.641
	15.424	2.188		1.328
	15.4368	3.516		2.734
	15.4496	2.422		1.328
	15.4624	3.438		2.109
	15.4752	2.344		2.031
	15.488	1.953		1.875
	15.5008	2.109		2.109
	15.5136	2.969		1.875
	15.5264	2.344		2.109
	15.5392	2.188		2.031
	15.552	3.906		2.109
	15.5648	8.75		1.641
	15.5776	2.656		2.266
	15.5904	2.734		1.563
	15.6032	3.75		1.953
	15.616	2.422		1.875
	15.6288	2.969		2.734
	15.6416	2.031		1.641
	15.6544	4.453		3.047
	15.6672	3.125		3.359
	15.68	2.578		1.406
	15.6928	4.063		1.953
	15.7056	4.922		1.719
	15.7184	2.813		2.031
	15.7312	1.172		1.719
	15.744	1.484		1.641
	15.7568	2.031		2.266
	15.7696	1.719		1.406
	15.7824	1.719		2.188
	15.7952	1.875		2.188
	15.808	5.313		1.484
	15.8208	2.578		1.172
	15.8336	1.953		2.344
	15.8464	2.188		1.641
	15.8592	1.719		2.266
	15.872	1.641		1.484
	15.8848	4.219		1.563
	15.8976	3.203		1.875
	15.9104	4.766		2.031
	15.9232	7.109		1.875
	15.936	11.953		1.328
	15.9488	2.109		2.266
	15.9616	3.203		2.031
	15.9744	1.953		2.656
	15.9872	2.578		2.031
	16	2.656		2.031
	16.0128	5.625		1.563
	16.0256	1.875		1.094
	16.0384	1.797		1.953
	16.0512	2.109		2.344
	16.064	2.422		2.031
	16.0768	1.953		1.719
	16.0896	2.578		2.344
	16.1024	2.109		2.422
	16.1152	2.188		2.656
	16.128	2.969		1.641
	16.1408	2.031		1.328
	16.1536	2.656		1.953
	16.1664	1.953		1.719
	16.1792	2.813		1.641
	16.192	2.891		3.203
	16.2048	2.656		1.563
	16.2176	2.109		2.031
	16.2304	1.719		1.328
	16.2432	2.188		2.422
	16.256	1.328		1.875
	16.2688	3.281		2.188
	16.2816	2.422		2.578
	16.2944	1.797		2.266
	16.3072	5.781		1.172
	16.32	3.516		2.188
	16.3328	2.109		1.563
	16.3456	1.953		1.953
	16.3584	2.813		1.641
	16.3712	2.188		2.422
	16.384	2.266		2.109
	16.3968	3.672		2.031
	16.4096	2.344		2.578
	16.4224	1.641		1.484
	16.4352	2.813		2.344
	16.448	1.563		2.188
	16.4608	1.797		1.719
	16.4736	2.578		2.188
	16.4864	1.797		1.641
	16.4992	1.875		1.875
	16.512	3.906		1.719
	16.5248	3.281		1.563
	16.5376	1.875		1.641
	16.5504	2.188		1.875
	16.5632	1.719		2.734
	16.576	6.328		2.5
	16.5888	2.813		1.875
	16.6016	2.5		1.875
	16.6144	1.25		2.188
	16.6272	1.719		1.641
	16.64	1.953		1.484
	16.6528	1.797		1.328
	16.6656	1.719		2.891
	16.6784	1.719		6.797
	16.6912	1.875		1.797
	16.704	2.031		1.406
	16.7168	2.344		1.328
	16.7296	2.5		2.109
	16.7424	1.719		2.188
	16.7552	1.719		2.734
	16.768	1.484		2.266
	16.7808	8.672		1.094
	16.7936	8.438		2.031
	16.8064	2.891		2.266
	16.8192	2.266		1.719
	16.832	2.813		1.641
	16.8448	1.953		1.641
	16.8576	1.953		4.531
	16.8704	1.875		3.672
	16.8832	1.406		1.641
	16.896	3.203		1.484
	16.9088	3.75		2.109
	16.9216	1.797		1.328
	16.9344	2.188		1.328
	16.9472	1.328		1.953
	16.96	8.125		1.641
	16.9728	3.438		2.109
	16.9856	3.281		1.797
	16.9984	3.438		2.969
	17.0112	1.953		1.875
	17.024	1.953		2.109
	17.0368	1.953		1.328
	17.0496	1.719		1.484
	17.0624	2.109		1.563
	17.0752	2.734		1.406
	17.088	1.563		1.719
	17.1008	2.109		2.422
	17.1136	1.797		1.25
	17.1264	2.266		1.797
	17.1392	2.734		1.484
	17.152	4.297		1.875
	17.1648	2.266		1.719
	17.1776	2.734		2.031
	17.1904	2.5		1.875
	17.2032	3.672		1.563
	17.216	5.469		2.422
	17.2288	5.625		1.563
	17.2416	3.125		1.172
	17.2544	2.344		1.953
	17.2672	3.438		2.109
	17.28	2.813		1.406
	17.2928	2.813		1.797
	17.3056	3.672		1.719
	17.3184	2.422		1.563
	17.3312	5.547		1.641
	17.344	2.969		2.031
	17.3568	2.344		1.25
	17.3696	2.109		2.813
	17.3824	2.188		1.797
	17.3952	2.188		1.484
	17.408	2.891		2.188
	17.4208	1.484		2.266
	17.4336	1.563		2.422
	17.4464	1.719		2.188
	17.4592	3.828		2.266
	17.472	4.688		2.031
	17.4848	11.719		1.797
	17.4976	2.5		1.641
	17.5104	1.953		2.344
	17.5232	1.25		1.172
	17.536	1.875		1.875
	17.5488	1.484		1.797
	17.5616	1.719		2.188
	17.5744	2.656		1.172
	17.5872	1.563		1.484
	17.6	2.031		3.281
	17.6128	5.625		1.953
	17.6256	2.109		1.563
	17.6384	1.953		1.797
	17.6512	1.641		1.875
	17.664	2.031		1.484
	17.6768	1.953		1.953
	17.6896	2.188		1.875
	17.7024	1.406		1.797
	17.7152	2.813		1.563
	17.728	3.984		2.422
	17.7408	2.188		1.719
	17.7536	1.328		2.422
	17.7664	1.875		1.719
	17.7792	2.188		2.5
	17.792	2.656		1.641
	17.8048	4.609		2.031
	17.8176	3.359		2.344
	17.8304	2.656		1.719
	17.8432	2.266		1.484
	17.856	5.156		1.25
	17.8688	6.25		2.109
	17.8816	1.953		2.578
	17.8944	3.281		1.641
	17.9072	3.594		2.656
	17.92	2.656		1.797
	17.9328	1.875		1.25
	17.9456	1.797		1.641
	17.9584	1.172		1.406
	17.9712	1.953		2.656
	17.984	2.813		2.266
	17.9968	3.125		1.328
	18.0096	2.813		1.797
	18.0224	2.188		1.406
	18.0352	1.953		2.109
	18.048	2.578		1.094
	18.0608	3.828		1.172
	18.0736	1.953		2.031
	18.0864	2.969		1.484
	18.0992	2.031		2.031
	18.112	2.422		2.422
	18.1248	1.563		2.813
	18.1376	1.953		3.125
	18.1504	1.875		1.172
	18.1632	2.578		5.938
	18.176	2.188		6.172
	18.1888	2.188		2.266
	18.2016	2.109		3.438
	18.2144	1.797		1.875
	18.2272	1.797		1.563
	18.24	2.109		2.109
	18.2528	2.344		2.969
	18.2656	4.453		1.25
	18.2784	2.734		2.188
	18.2912	2.5		2.422
	18.304	2.656		2.969
	18.3168	1.563		2.109
	18.3296	1.406		1.641
	18.3424	1.641		1.797
	18.3552	1.953		1.953
	18.368	2.734		1.719
	18.3808	1.563		1.641
	18.3936	2.5		1.797
	18.4064	1.719		1.875
	18.4192	2.109		1.875
	18.432	2.891		1.797
	18.4448	1.641		1.875
	18.4576	1.719		1.25
	18.4704	2.109		1.484
	18.4832	1.875		2.031
	18.496	2.188		1.797
	18.5088	2.344		2.109
	18.5216	2.344		3.281
	18.5344	2.422		1.797
	18.5472	2.891		1.797
	18.56	1.641		2.344
	18.5728	2.109		1.094
	18.5856	2.031		2.578
	18.5984	2.188		1.641
	18.6112	1.875		2.188
	18.624	2.188		3.438
	18.6368	0.938		1.719
	18.6496	1.953		1.484
	18.6624	1.484		2.188
	18.6752	2.891		1.641
	18.688	2.031		1.875
	18.7008	2.266		1.016
	18.7136	2.5		2.5
	18.7264	2.422		1.953
	18.7392	2.734		1.484
	18.752	1.953		7.266
	18.7648	1.719		1.719
	18.7776	2.031		1.953
	18.7904	1.641		2.266
	18.8032	2.578		1.484
	18.816	3.672		1.719
	18.8288	2.656		1.953
	18.8416	2.031		2.266
	18.8544	2.188		3.672
	18.8672	1.641		1.641
	18.88	2.109		1.25
	18.8928	1.875		3.203
	18.9056	2.5		2.578
	18.9184	2.344		1.797
	18.9312	1.797		2.031
	18.944	2.031		1.953
	18.9568	2.734		1.641
	18.9696	2.031		1.797
	18.9824	1.719		1.328
	18.9952	1.406		1.484
	19.008	2.109		1.797
	19.0208	2.734		1.25
	19.0336	1.797		1.797
	19.0464	2.891		2.031
	19.0592	2.266		1.484
	19.072	2.734		3.359
	19.0848	2.031		1.875
	19.0976	3.516		1.641
	19.1104	2.422		1.875
	19.1232	7.031		1.719
	19.136	1.719		2.969
	19.1488	2.031		1.875
	19.1616	3.281		1.953
	19.1744	2.109		2.031
	19.1872	2.5		1.016
	19.2	1.875		1.875
	19.2128	1.719		1.406
	19.2256	2.344		1.563
	19.2384	4.297		1.797
	19.2512	3.281		1.797
	19.264	1.641		2.578
	19.2768	3.125		3.75
	19.2896	2.5		1.641
	19.3024	2.031		1.875
	19.3152	1.797		1.797
	19.328	1.641		1.875
	19.3408	2.109		2.344
	19.3536	2.109		3.438
	19.3664	3.828		1.563
	19.3792	5.078		2.266
	19.392	2.109		1.172
	19.4048	3.047		2.031
	19.4176	2.813		1.328
	19.4304	1.797		1.719
	19.4432	3.047		2.422
	19.456	1.953		1.406
	19.4688	2.266		1.563
	19.4816	2.969		1.484
	19.4944	2.344		1.719
	19.5072	2.969		2.5
	19.52	5.625		1.406
	19.5328	3.281		1.25
	19.5456	1.484		1.875
	19.5584	2.578		1.953
	19.5712	2.969		1.719
	19.584	2.5		1.641
	19.5968	1.953		2.813
	19.6096	2.656		2.891
	19.6224	1.484		1.719
	19.6352	2.656		1.563
	19.648	1.328		1.641
	19.6608	3.438		3.203
	19.6736	1.25		1.406
	19.6864	2.031		1.563
	19.6992	2.031		3.984
	19.712	1.016		1.563
	19.7248	1.797		2.891
	19.7376	1.563		1.719
	19.7504	3.047		2.266
	19.7632	2.109		2.5
	19.776	2.969		2.578
	19.7888	3.359		1.484
	19.8016	2.031		1.875
	19.8144	2.422		1.641
	19.8272	2.266		5.078
	19.84	2.656		1.641
	19.8528	2.344		2.188
	19.8656	1.328		2.578
	19.8784	1.484		2.109
	19.8912	2.5		1.016
	19.904	1.953		2.5
	19.9168	1.25		4.844
	19.9296	2.109		4.375
	19.9424	5.625		2.266
	19.9552	7.422		1.719
	19.968	21.172		1.953
	19.9808	2.891		2.031
	19.9936	2.188		1.406
	20.0064	1.719		1.797
	20.0192	1.875		1.953
	20.032	1.641		3.516
	20.0448	1.484		1.719
	20.0576	1.953		1.172
	20.0704	1.953		2.813
	20.0832	1.719		1.953
	20.096	1.953		2.422
	20.1088	1.563		1.094
	20.1216	2.109		2.109
	20.1344	2.031		1.641
	20.1472	4.141		2.188
	20.16	12.031		1.719
	20.1728	4.063		2.422
	20.1856	2.656		1.953
	20.1984	1.953		1.328
	20.2112	2.031		1.875
	20.224	2.422		1.406
	20.2368	1.719		1.875
	20.2496	1.328		1.875
	20.2624	1.484		1.719
	20.2752	2.188		2.734
	20.288	2.031		1.25
	20.3008	1.25		1.406
	20.3136	2.109		2.5
	20.3264	3.281		1.641
	20.3392	9.922		1.641
	20.352	1.328		1.875
	20.3648	2.734		2.266
	20.3776	2.5		1.797
	20.3904	1.406		1.719
	20.4032	1.406		2.031
	20.416	1.875		2.578
	20.4288	1.797		1.641
	20.4416	2.188		2.344
	20.4544	1.875		2.031
	20.4672	2.969		1.563
	20.48	3.906		1.875
	20.4928	2.969		1.563
	20.5056	1.563		2.813
	20.5184	2.891		1.172
	20.5312	4.141		2.031
	20.544	14.531		1.797
	20.5568	4.844		1.016
	20.5696	2.734		1.406
	20.5824	2.969		1.719
	20.5952	2.188		1.406
	20.608	1.484		1.797
	20.6208	1.484		1.641
	20.6336	3.281		1.719
	20.6464	3.281		1.484
	20.6592	3.281		1.641
	20.672	5.234		2.109
	20.6848	2.188		1.719
	20.6976	1.719		2.422
	20.7104	3.984		1.641
	20.7232	1.953		1.953
	20.736	2.109		1.484
	20.7488	2.813		1.875
	20.7616	2.656		2.5
	20.7744	2.109		2.188
	20.7872	0.938		0.859
	20.8	2.422		2.188
	20.8128	2.578		2.031
	20.8256	1.875		1.797
	20.8384	3.203		2.5
	20.8512	1.484		2.422
	20.864	1.875		1.719
	20.8768	2.422		2.656
	20.8896	2.969		1.563
	20.9024	10.313		1.094
	20.9152	5		1.094
	20.928	2.578		2.344
	20.9408	2.266		1.484
	20.9536	1.406		2.188
	20.9664	2.813		1.875
	20.9792	2.969		2.109
	20.992	2.266		1.641
	21.0048	2.578		1.563
	21.0176	2.109		1.875
	21.0304	1.797		1.797
	21.0432	2.188		2.5
	21.056	3.828		2.109
	21.0688	2.734		2.109
	21.0816	1.953		3.281
	21.0944	2.656		1.641
	21.1072	1.875		1.875
	21.12	2.031		2.5
	21.1328	2.109		1.719
	21.1456	2.266		2.109
	21.1584	2.344		1.953
	21.1712	2.969		2.344
	21.184	8.281		1.25
	21.1968	1.953		2.344
	21.2096	2.422		1.328
	21.2224	1.406		2.031
	21.2352	2.188		2.031
	21.248	1.563		1.563
	21.2608	2.891		2.578
	21.2736	2.578		2.5
	21.2864	2.188		1.641
	21.2992	2.422		1.953
	21.312	2.266		2.734
	21.3248	3.281		1.406
	21.3376	2.109		1.719
	21.3504	2.578		2.344
	21.3632	1.641		1.797
	21.376	1.875		1.953
	21.3888	1.641		2.031
	21.4016	2.031		1.953
	21.4144	7.891		1.719
	21.4272	5.078		3.438
	21.44	4.922		1.484
	21.4528	1.797		1.094
	21.4656	2.422		1.719
	21.4784	2.344		2.5
	21.4912	6.797		1.719
	21.504	3.906		3.125
	21.5168	3.047		2.5
	21.5296	2.188		2.578
	21.5424	2.344		2.422
	21.5552	3.281		1.797
	21.568	2.031		2.5
	21.5808	2.891		2.891
	21.5936	2.031		2.266
	21.6064	2.578		1.953
	21.6192	2.109		1.797
	21.632	3.75		2.656
	21.6448	2.109		1.875
	21.6576	1.797		2.188
	21.6704	2.422		2.188
	21.6832	1.875		3.203
	21.696	1.875		2.734
	21.7088	3.906		2.422
	21.7216	2.266		1.953
	21.7344	2.734		2.266
	21.7472	2.266		1.563
	21.76	1.016		1.797
	21.7728	2.109		2.031
	21.7856	2.188		2.422
	21.7984	4.141		2.109
	21.8112	6.094		1.641
	21.824	2.188		2.031
	21.8368	2.344		2.266
	21.8496	1.953		1.719
	21.8624	1.172		2.031
	21.8752	2.656		0.859
	21.888	2.656		1.953
	21.9008	2.188		1.797
	21.9136	2.969		1.797
	21.9264	2.031		0.859
	21.9392	1.953		1.172
	21.952	2.734		1.406
	21.9648	1.563		1.406
	21.9776	1.797		1.797
	21.9904	2.344		1.875
	22.0032	1.875		2.109
	22.016	1.25		2.188
	22.0288	2.031		1.875
	22.0416	1.875		1.406
	22.0544	1.641		3.047
	22.0672	1.719		1.641
	22.08	1.797		2.5
	22.0928	1.641		6.797
	22.1056	1.563		3.516
	22.1184	1.875		2.969
	22.1312	1.094		1.406
	22.144	2.734		1.484
	22.1568	2.109		2.109
	22.1696	2.734		1.953
	22.1824	2.5		2.109
	22.1952	1.953		1.641
	22.208	3.438		2.109
	22.2208	2.109		2.109
	22.2336	1.875		1.484
	22.2464	1.406		1.641
	22.2592	1.172		1.953
	22.272	1.875		1.563
	22.2848	1.641		1.875
	22.2976	1.563		1.719
	22.3104	2.266		6.328
	22.3232	3.125		3.125
	22.336	4.453		1.719
	22.3488	2.5		1.875
	22.3616	3.125		2.031
	22.3744	7.5		2.422
	22.3872	2.344		2.969
	22.4	1.797		1.328
	22.4128	2.656		1.016
	22.4256	2.031		1.641
	22.4384	1.797		1.797
	22.4512	2.422		2.344
	22.464	3.984		2.031
	22.4768	4.219		1.719
	22.4896	2.422		2.656
	22.5024	6.875		1.406
	22.5152	2.422		1.953
	22.528	1.641		1.25
	22.5408	1.953		1.719
	22.5536	1.719		1.719
	22.5664	1.641		1.875
	22.5792	2.344		1.953
	22.592	2.5		2.031
	22.6048	1.563		2.344
	22.6176	1.875		1.328
	22.6304	2.422		2.031
	22.6432	1.641		1.563
	22.656	1.641		1.719
	22.6688	1.641		2.422
	22.6816	2.031		2.734
	22.6944	12.813		4.141
	22.7072	1.875		1.406
	22.72	2.5		1.484
	22.7328	2.422		2.031
	22.7456	2.266		2.578
	22.7584	7.578		1.719
	22.7712	5.938		2.813
	22.784	2.188		2.031
	22.7968	1.719		2.5
	22.8096	1.563		2.578
	22.8224	2.578		1.719
	22.8352	1.875		2.344
	22.848	1.563		1.953
	22.8608	1.797		1.875
	22.8736	2.578		2.734
	22.8864	3.359		1.484
	22.8992	3.594		2.266
	22.912	2.344		1.641
	22.9248	1.25		1.797
	22.9376	2.109		2.344
	22.9504	2.031		2.109
	22.9632	1.875		2.5
	22.976	2.578		1.641
	22.9888	1.875		2.031
	23.0016	1.797		2.031
	23.0144	2.031		1.094
	23.0272	1.641		1.953
	23.04	1.641		2.813
	23.0528	1.484		2.031
	23.0656	2.891		2.344
	23.0784	1.875		2.031
	23.0912	2.188		1.719
	23.104	1.953		2.031
	23.1168	2.5		1.563
	23.1296	1.641		1.406
	23.1424	2.656		1.875
	23.1552	3.203		2.734
	23.168	2.422		1.953
	23.1808	2.266		2.891
	23.1936	2.031		1.797
	23.2064	3.359		2.344
	23.2192	2.734		2.344
	23.232	2.5		2.109
	23.2448	1.563		2.188
	23.2576	3.828		1.875
	23.2704	2.5		1.875
	23.2832	2.5		2.734
	23.296	2.5		1.797
	23.3088	1.641		1.563
	23.3216	2.422		1.797
	23.3344	3.125		1.953
	23.3472	2.422		2.266
	23.36	2.266		2.188
	23.3728	1.25		2.656
	23.3856	3.281		2.109
	23.3984	5.625		2.344
	23.4112	2.656		1.875
	23.424	1.719		1.797
	23.4368	1.172		1.875
	23.4496	2.031		1.016
	23.4624	1.406		1.406
	23.4752	1.641		1.563
	23.488	2.031		1.563
	23.5008	1.563		3.594
	23.5136	1.563		1.328
	23.5264	2.969		1.719
	23.5392	1.719		2.031
	23.552	5.234		1.719
	23.5648	2.734		1.641
	23.5776	5.156		3.906
	23.5904	5.703		1.484
	23.6032	3.359		2.5
	23.616	1.484		1.563
	23.6288	1.484		2.031
	23.6416	1.953		1.016
	23.6544	2.656		1.797
	23.6672	1.953		1.797
	23.68	1.875		1.641
	23.6928	2.422		1.484
	23.7056	1.719		1.406
	23.7184	1.797		2.344
	23.7312	4.688		1.953
	23.744	2.5		2.422
	23.7568	2.109		7.422
	23.7696	1.563		1.953
	23.7824	2.344		4.219
	23.7952	1.953		2.031
	23.808	1.719		3.047
	23.8208	7.969		1.719
	23.8336	2.578		5.469
	23.8464	2.344		2.578
	23.8592	1.719		1.172
	23.872	2.266		2.344
	23.8848	2.344		2.188
	23.8976	2.5		1.875
	23.9104	2.969		2.344
	23.9232	3.828		2.109
	23.936	2.422		1.563
	23.9488	2.344		1.328
	23.9616	1.953		1.719
	23.9744	1.953		2.109
	23.9872	2.422		1.953
	24	1.875		1.953
	24.0128	1.797		2.109
	24.0256	4.297		2.031
	24.0384	2.5		2.266
	24.0512	1.875		4.922
	24.064	1.641		1.797
	24.0768	1.875		1.563
	24.0896	2.188		1.797
	24.1024	2.031		1.953
	24.1152	1.484		2.656
	24.128	2.031		2.031
	24.1408	1.797		1.719
	24.1536	1.719		1.797
	24.1664	1.953		1.719
	24.1792	2.734		1.25
	24.192	2.969		2.734
	24.2048	5.469		1.406
	24.2176	1.719		2.5
	24.2304	2.422		2.188
	24.2432	3.125		2.578
	24.256	3.281		1.953
	24.2688	4.219		1.25
	24.2816	2.891		1.797
	24.2944	2.5		2.109
	24.3072	1.563		1.328
	24.32	1.719		1.953
	24.3328	1.953		1.875
	24.3456	2.5		2.266
	24.3584	1.641		1.563
	24.3712	2.422		2.422
	24.384	4.375		2.813
	24.3968	1.875		2.5
	24.4096	1.797		1.953
	24.4224	1.172		2.344
	24.4352	1.875		1.875
	24.448	1.484		1.25
	24.4608	2.266		2.031
	24.4736	2.266		2.813
	24.4864	3.125		1.094
	24.4992	2.109		5
	24.512	1.875		2.734
	24.5248	2.578		3.203
	24.5376	3.281		1.875
	24.5504	3.438		1.484
	24.5632	1.563		2.109
	24.576	2.266		1.719
	24.5888	1.875		0.938
	24.6016	3.516		1.875
	24.6144	2.109		1.719
	24.6272	2.031		1.719
	24.64	2.188		1.875
	24.6528	2.266		2.422
	24.6656	2.031		1.563
	24.6784	1.641		1.641
	24.6912	1.563		1.875
	24.704	3.281		1.641
	24.7168	2.031		1.641
	24.7296	2.5		1.953
	24.7424	3.906		2.266
	24.7552	3.047		0.938
	24.768	2.969		1.797
	24.7808	3.359		2.266
	24.7936	2.188		1.484
	24.8064	1.797		1.563
	24.8192	2.656		2.266
	24.832	2.734		2.031
	24.8448	1.719		1.563
	24.8576	2.109		1.641
	24.8704	1.875		3.203
	24.8832	4.219		2.422
	24.896	11.875		2.109
	24.9088	5.781		2.031
	24.9216	6.172		1.641
	24.9344	4.297		2.578
	24.9472	2.266		2.344
	24.96	2.031		1.641
	24.9728	2.891		1.875
	24.9856	2.656		1.797
	24.9984	2.656		1.719
	25.0112	2.031		1.563
	25.024	2.5		3.828
	25.0368	2.188		5.469
	25.0496	2.188		3.516
	25.0624	2.188		1.484
	25.0752	2.188		1.875
	25.088	2.031		1.953
	25.1008	5.391		1.484
	25.1136	1.953		1.484
	25.1264	1.797		1.797
	25.1392	1.875		2.578
	25.152	1.719		3.359
	25.1648	1.016		3.047
	25.1776	1.563		2.578
	25.1904	2.5		1.406
	25.2032	2.656		2.188
	25.216	3.75		1.484
	25.2288	7.656		2.031
	25.2416	2.891		1.797
	25.2544	2.734		1.875
	25.2672	2.109		1.875
	25.28	2.109		1.953
	25.2928	1.875		1.094
	25.3056	1.484		1.172
	25.3184	1.953		1.484
	25.3312	2.578		2.188
	25.344	2.656		2.266
	25.3568	5.625		1.797
	25.3696	3.906		2.656
	25.3824	1.953		2.344
	25.3952	1.484		2.813
	25.408	1.641		1.719
	25.4208	2.5		1.484
	25.4336	1.953		1.641
	25.4464	1.563		1.797
	25.4592	1.094		3.203
	25.472	2.188		5.391
	25.4848	2.422		3.359
	25.4976	3.516		1.328
	25.5104	2.891		1.406
	25.5232	4.375		1.563
	25.536	1.953		2.188
	25.5488	1.328		1.406
	25.5616	1.094		1.641
	25.5744	2.031		1.563
[truncated: 5,812 more rows]

## Sheet: S6c
		Halo-A488		SNAP-SiR
	0	2.578		0.078
	0.0128	4.219		0.156
	0.0256	0.703		0.078
	0.0384	0.859		0.156
	0.0512	1.25		0.078
	0.064	1.641		0
	0.0768	2.891		0
	0.0896	1.875		0.234
	0.1024	1.953		0.156
	0.1152	1.172		0
	0.128	1.641		0
	0.1408	1.484		0.078
	0.1536	1.719		0.156
	0.1664	1.016		0.078
	0.1792	1.172		0.156
	0.192	1.016		0.156
	0.2048	0.938		0.078
	0.2176	1.641		0.078
	0.2304	1.406		0.156
	0.2432	0.703		0.078
	0.256	0.781		0.078
	0.2688	0.469		0
	0.2816	1.25		0
	0.2944	0.625		0
	0.3072	1.016		0.156
	0.32	1.172		0.156
	0.3328	0.469		0
	0.3456	1.094		0
	0.3584	0.781		0.078
	0.3712	0.547		0.234
	0.384	0.703		0
	0.3968	1.016		0.078
	0.4096	1.406		0.078
	0.4224	1.094		0.078
	0.4352	1.25		0
	0.448	1.016		0.078
	0.4608	2.344		0.078
	0.4736	1.328		0.078
	0.4864	1.094		0
	0.4992	1.016		0.078
	0.512	1.016		0
	0.5248	1.25		0.078
	0.5376	2.969		0
	0.5504	1.172		0
	0.5632	1.016		0
	0.576	0.547		0
	0.5888	0.703		0.156
	0.6016	0.859		0.234
	0.6144	6.484		0.078
	0.6272	1.484		0
	0.64	1.641		0.156
	0.6528	1.016		0.078
	0.6656	1.016		0.078
	0.6784	0.781		0.078
	0.6912	0.703		0
	0.704	1.172		0.078
	0.7168	1.016		0
	0.7296	0.781		0.078
	0.7424	0.859		0
	0.7552	0.781		0.156
	0.768	1.172		0
	0.7808	1.25		0.234
	0.7936	1.172		0.078
	0.8064	0.703		0.078
	0.8192	0.313		0.234
	0.832	0.938		0.156
	0.8448	1.406		0.078
	0.8576	1.641		0.234
	0.8704	4.453		0
	0.8832	2.188		0.234
	0.896	1.016		0.078
	0.9088	0.547		0
	0.9216	0.938		0
	0.9344	0.547		0.156
	0.9472	0.938		0.078
	0.96	1.25		0.156
	0.9728	0.391		0.156
	0.9856	1.016		0
	0.9984	2.5		0.156
	1.0112	0.859		0.234
	1.024	3.828		0.078
	1.0368	3.125		0.156
	1.0496	1.094		0.078
	1.0624	1.25		0.078
	1.0752	1.094		0.078
	1.088	1.563		0.078
	1.1008	2.813		0.078
	1.1136	1.563		0.234
	1.1264	0.469		0.078
	1.1392	0.313		0
	1.152	0.391		0
	1.1648	1.016		0.156
	1.1776	1.953		0.078
	1.1904	1.172		0.078
	1.2032	1.094		0.156
	1.216	0.547		0.234
	1.2288	6.484		0
	1.2416	1.875		0
	1.2544	0.859		0.156
	1.2672	0.859		0
	1.28	0.938		0.078
	1.2928	0.938		0
	1.3056	1.094		0.078
	1.3184	1.094		0
	1.3312	1.25		0
	1.344	0.703		0.234
	1.3568	5.156		0
	1.3696	1.406		0
	1.3824	3.672		0.078
	1.3952	2.188		0.078
	1.408	0.625		0
	1.4208	0.469		0
	1.4336	0.859		0
	1.4464	3.828		0
	1.4592	1.484		0.078
	1.472	0.313		0.078
	1.4848	0.859		0
	1.4976	1.641		0.078
	1.5104	3.828		0.234
	1.5232	2.969		0.234
	1.536	1.563		0.078
	1.5488	0.234		0
	1.5616	0.938		0.234
	1.5744	0.859		0.156
	1.5872	1.172		0
	1.6	2.734		0
	1.6128	1.875		0.078
	1.6256	3.594		0.078
	1.6384	2.188		0
	1.6512	0.781		0.156
	1.664	2.5		0
	1.6768	0.703		0.078
	1.6896	0.469		0.078
	1.7024	0.703		0
	1.7152	0.625		0.078
	1.728	0.859		0.078
	1.7408	0.938		0
	1.7536	4.375		0.078
	1.7664	1.016		0
	1.7792	1.172		0.078
	1.792	0.781		0.156
	1.8048	1.484		0.156
	1.8176	0.625		0
	1.8304	0.859		0.156
	1.8432	0.469		0
	1.856	0.625		0.078
	1.8688	0.547		0
	1.8816	0.938		0.078
	1.8944	0.625		0.234
	1.9072	0.703		0.078
	1.92	0.781		0.078
	1.9328	2.422		0.078
	1.9456	1.328		0.156
	1.9584	1.484		0.078
	1.9712	1.719		0.156
	1.984	1.25		0
	1.9968	0.703		0.156
	2.0096	0.625		0.391
	2.0224	0.469		0
	2.0352	1.094		0.078
	2.048	1.563		0.078
	2.0608	0.781		0.391
	2.0736	0.938		0.234
	2.0864	4.219		0.078
	2.0992	2.969		0.078
	2.112	1.484		0.234
	2.1248	21.641		0.078
	2.1376	7.031		0
	2.1504	1.094		0.078
	2.1632	0.781		0
	2.176	1.172		0.078
	2.1888	1.016		0
	2.2016	0.469		0
	2.2144	1.094		0.156
	2.2272	0.313		0
	2.24	0.703		0.078
	2.2528	2.969		0.156
	2.2656	1.328		0.156
	2.2784	0.938		0
	2.2912	0.938		0
	2.304	1.328		0
	2.3168	1.172		0.078
	2.3296	1.016		0.156
	2.3424	2.656		0.078
	2.3552	1.484		0.078
	2.368	1.172		0
	2.3808	0.781		0.078
	2.3936	0.859		0.078
	2.4064	0.781		0.078
	2.4192	1.016		0.078
	2.432	0.859		0.156
	2.4448	0.469		0.078
	2.4576	0.625		0.234
	2.4704	1.016		0.156
	2.4832	1.641		0.156
	2.496	0.781		0
	2.5088	0.938		0
	2.5216	1.172		0.078
	2.5344	2.578		0.156
	2.5472	0.625		0.234
	2.56	1.328		0.156
	2.5728	1.641		0.156
	2.5856	1.094		0
	2.5984	0.547		0.078
	2.6112	1.484		0
	2.624	0.859		0
	2.6368	1.563		0.078
	2.6496	0.625		0.156
	2.6624	0.391		0
	2.6752	0.703		0
	2.688	2.109		0.078
	2.7008	0.781		0
	2.7136	1.016		0.078
	2.7264	1.172		0
	2.7392	1.641		0.078
	2.752	2.188		0
	2.7648	1.719		0.078
	2.7776	1.563		0
	2.7904	1.406		0.156
	2.8032	0.469		0.078
	2.816	1.172		0.156
	2.8288	0.938		0.078
	2.8416	0.703		0
	2.8544	0.781		0.078
	2.8672	0.469		0.078
	2.88	0.313		0
	2.8928	0.781		0.156
	2.9056	0.781		0.156
	2.9184	1.563		0
	2.9312	1.875		0.078
	2.944	2.734		0
	2.9568	1.328		0.078
	2.9696	0.938		0.078
	2.9824	4.844		0.313
	2.9952	2.969		0
	3.008	2.734		0.156
	3.0208	0.703		0.156
	3.0336	0.469		0.078
	3.0464	0.859		0.078
	3.0592	0.859		0.078
	3.072	0.469		0
	3.0848	0.703		0
	3.0976	1.484		0
	3.1104	0.859		0
	3.1232	1.406		0.078
	3.136	0.859		0.078
	3.1488	0.938		0
	3.1616	1.484		0.156
	3.1744	4.141		0
	3.1872	9.531		0.156
	3.2	1.25		0.078
	3.2128	1.406		0.078
	3.2256	0.859		0.156
	3.2384	0.938		0.156
	3.2512	1.406		0.078
	3.264	1.25		0.078
	3.2768	0.547		0.078
	3.2896	0.625		0.078
	3.3024	0.859		0
	3.3152	2.5		0
	3.328	1.328		0.078
	3.3408	0.625		0.156
	3.3536	1.094		0.156
	3.3664	0.859		0.156
	3.3792	1.25		0
	3.392	1.406		0.313
	3.4048	0.547		0
	3.4176	2.656		0.078
	3.4304	0.625		0
	3.4432	0.859		0
	3.456	0.625		0.078
	3.4688	0.547		0.078
	3.4816	0.781		0.078
	3.4944	1.016		0
	3.5072	1.641		0.078
	3.52	0.938		0.078
	3.5328	1.328		0.078
	3.5456	0.391		0.078
	3.5584	1.016		0.078
	3.5712	1.016		0
	3.584	0.547		0.078
	3.5968	0.938		0.078
	3.6096	0.938		0.078
	3.6224	0.938		0.078
	3.6352	1.172		0
	3.648	1.094		0.078
	3.6608	0.703		0
	3.6736	1.328		0
	3.6864	1.328		0
	3.6992	1.172		0.156
	3.712	2.109		0.078
	3.7248	1.328		0
	3.7376	0.781		0
	3.7504	0.938		0
	3.7632	0.625		0.078
	3.776	1.094		0.156
	3.7888	0.625		0.078
	3.8016	1.25		0
	3.8144	1.172		0.234
	3.8272	0.625		0.078
	3.84	1.875		0.156
	3.8528	1.25		0.078
	3.8656	2.031		0.078
	3.8784	0.781		0.156
	3.8912	0.625		0.156
	3.904	1.172		0.078
	3.9168	0.938		0
	3.9296	0.469		0.078
	3.9424	1.641		0
	3.9552	2.422		0.313
	3.968	1.016		0.156
	3.9808	1.875		0.156
	3.9936	1.172		0.078
	4.0064	1.953		0.078
	4.0192	1.172		0.078
	4.032	0.625		0.078
	4.0448	1.875		0.078
	4.0576	1.328		0.156
	4.0704	1.328		0
	4.0832	1.016		0.078
	4.096	0.781		0.078
	4.1088	0.703		0
	4.1216	1.016		0.078
	4.1344	0.938		0.078
	4.1472	1.641		0
	4.16	1.172		0.313
	4.1728	2.891		0.078
	4.1856	2.188		0.078
	4.1984	1.953		0.078
	4.2112	1.641		0.078
	4.224	0.781		0.078
	4.2368	0.859		0
	4.2496	0.781		0
	4.2624	1.25		0
	4.2752	1.094		0.234
	4.288	1.094		0
	4.3008	0.703		0.156
	4.3136	1.094		0
	4.3264	1.172		0
	4.3392	1.719		0
	4.352	2.5		0.078
	4.3648	6.406		0.313
	4.3776	1.484		0
	4.3904	0.859		0
	4.4032	0.625		0
	4.416	0.859		0.078
	4.4288	0.703		0.156
	4.4416	0.625		0
	4.4544	1.094		0.078
	4.4672	1.406		0
	4.48	2.109		0.156
	4.4928	7.891		0
	4.5056	3.047		0.078
	4.5184	0.703		0.078
	4.5312	1.094		0.078
	4.544	1.172		0
	4.5568	1.016		0.156
	4.5696	1.563		0.078
	4.5824	3.281		0.078
	4.5952	2.031		0.156
	4.608	3.125		0.078
	4.6208	1.563		0.078
	4.6336	1.328		0.078
	4.6464	0.547		0.078
	4.6592	0.781		0
	4.672	1.094		0.078
	4.6848	1.328		0.078
	4.6976	0.703		0
	4.7104	2.656		0.078
	4.7232	1.094		0.156
	4.736	5.156		0.078
	4.7488	1.641		0
	4.7616	2.5		0.078
	4.7744	1.484		0
	4.7872	1.25		0.078
	4.8	0.781		0
	4.8128	0.859		0.078
	4.8256	1.016		0
	4.8384	1.328		0.078
	4.8512	1.25		0
	4.864	0.625		0
	4.8768	0.703		0.234
	4.8896	1.953		0.156
	4.9024	5.313		0.078
	4.9152	2.969		0
	4.928	1.016		0
	4.9408	1.25		0
	4.9536	1.094		0.078
	4.9664	0.391		0.078
	4.9792	1.016		0.156
	4.992	1.484		0.156
	5.0048	2.344		0.234
	5.0176	0.781		0.156
	5.0304	1.563		0.078
	5.0432	1.797		0
	5.056	1.563		0
	5.0688	0.859		0
	5.0816	1.172		0
	5.0944	2.344		0.078
	5.1072	0.859		0.078
	5.12	0.547		0
	5.1328	1.328		0
	5.1456	2.5		0.078
	5.1584	1.719		0.313
	5.1712	1.016		0.078
	5.184	1.016		0.078
	5.1968	1.016		0
	5.2096	5.391		0.078
	5.2224	2.422		0
	5.2352	0.781		0.156
	5.248	1.25		0
	5.2608	1.25		0
	5.2736	0.625		0
	5.2864	0.703		0.078
	5.2992	0.859		0.078
	5.312	0.859		0
	5.3248	2.344		0
	5.3376	1.797		0.234
	5.3504	0.781		0
	5.3632	0.938		0.156
	5.376	5.078		0.078
	5.3888	1.016		0.078
	5.4016	1.25		0
	5.4144	0.703		0
	5.4272	1.172		0.078
	5.44	1.328		0
	5.4528	0.938		0.078
	5.4656	1.563		0.078
	5.4784	1.016		0
	5.4912	0.781		0
	5.504	1.406		0.156
	5.5168	1.094		0.078
	5.5296	0.938		0
	5.5424	0.781		0.078
	5.5552	0.703		0.078
	5.568	0.859		0
	5.5808	0.859		0.078
	5.5936	1.016		0.234
	5.6064	1.016		0.078
	5.6192	0.625		0.156
	5.632	1.094		0
	5.6448	0.703		0.078
	5.6576	0.703		0
	5.6704	1.25		0
	5.6832	3.281		0
	5.696	1.563		0
	5.7088	1.172		0.078
	5.7216	1.25		0.078
	5.7344	1.328		0.156
	5.7472	0.938		0.234
	5.76	2.031		0.391
	5.7728	7.656		0.078
	5.7856	1.172		0.078
	5.7984	1.328		0.078
	5.8112	3.75		0
	5.824	0.859		0
	5.8368	1.016		0.078
	5.8496	0.313		0.156
	5.8624	1.563		0
	5.8752	1.016		0
	5.888	0.781		0
	5.9008	0.859		0.078
	5.9136	2.031		0.078
	5.9264	0.781		0.156
	5.9392	1.484		0
	5.952	1.094		0.078
	5.9648	0.938		0.078
	5.9776	1.016		0.156
	5.9904	1.25		0
	6.0032	0.859		0.078
	6.016	1.172		0.078
	6.0288	0.547		0.078
	6.0416	0.781		0
	6.0544	1.328		0.078
	6.0672	1.328		0.078
	6.08	1.406		0
	6.0928	0.547		0.078
	6.1056	1.016		0.156
	6.1184	0.703		0.078
	6.1312	0.859		0.156
	6.144	1.016		0.078
	6.1568	0.859		0
	6.1696	1.25		0.078
	6.1824	5.547		0
	6.1952	1.25		0.078
	6.208	0.703		0
	6.2208	0.234		0
	6.2336	0.703		0
	6.2464	0.781		0.156
	6.2592	0.391		0
	6.272	0.625		0
	6.2848	1.719		0.156
	6.2976	3.047		0
	6.3104	1.328		0.156
	6.3232	0.859		0
	6.336	0.547		0
	6.3488	0.703		0.078
	6.3616	3.75		0
	6.3744	1.094		0.078
	6.3872	5.234		0.078
	6.4	3.438		0.156
	6.4128	2.188		0.156
	6.4256	2.656		0.156
	6.4384	2.5		0.078
	6.4512	2.656		0.078
	6.464	8.359		0.078
	6.4768	1.719		0.156
	6.4896	2.031		0
	6.5024	0.859		0.078
	6.5152	0.938		0.156
	6.528	0.703		0.156
	6.5408	1.563		0.078
	6.5536	0.625		0.391
	6.5664	0.391		0
	6.5792	0.469		0.078
	6.592	0.703		0.078
	6.6048	0.469		0
	6.6176	0.703		0.078
	6.6304	1.641		0
	6.6432	1.094		0.078
	6.656	0.625		0
	6.6688	0.859		0.078
	6.6816	1.172		0.078
	6.6944	0.469		0.078
	6.7072	1.328		0.078
	6.72	0.547		0.078
	6.7328	0.938		0.156
	6.7456	0.781		0.078
	6.7584	0.859		0.078
	6.7712	1.875		0
	6.784	2.813		0.078
	6.7968	2.266		0.078
	6.8096	1.328		0.078
	6.8224	0.859		0.078
	6.8352	0.781		0
	6.848	0.781		0.078
	6.8608	0.547		0.156
	6.8736	0.859		0.078
	6.8864	1.406		0
	6.8992	1.875		0
	6.912	0.703		0.078
	6.9248	0.859		0
	6.9376	1.016		0
	6.9504	1.172		0.078
	6.9632	1.172		0.078
	6.976	1.719		0
	6.9888	1.25		0.078
	7.0016	3.047		0.078
	7.0144	0.938		0
	7.0272	1.328		0
	7.04	1.719		0.078
	7.0528	1.25		0.234
	7.0656	0.547		0
	7.0784	1.875		0.078
	7.0912	1.172		0
	7.104	0.859		0
	7.1168	1.094		0.156
	7.1296	0.859		0.078
	7.1424	0.703		0
	7.1552	1.953		0.156
	7.168	6.25		0.156
	7.1808	1.25		0.078
	7.1936	1.016		0
	7.2064	0.547		0
	7.2192	1.094		0
	7.232	0.938		0.078
	7.2448	1.25		0.156
	7.2576	3.281		0.078
	7.2704	0.938		0
	7.2832	1.016		0
	7.296	1.797		0.234
	7.3088	4.219		0.078
	7.3216	0.625		0
	7.3344	0.703		0.234
	7.3472	1.484		0.078
	7.36	11.563		0.156
	7.3728	0.703		0
	7.3856	1.641		0
	7.3984	1.016		0
	7.4112	0.703		0.234
	7.424	0.938		0
	7.4368	1.875		0.078
	7.4496	2.266		0.078
	7.4624	1.484		0.078
	7.4752	1.328		0.078
	7.488	0.625		0.078
	7.5008	1.328		0.156
	7.5136	0.703		0
	7.5264	0.469		0.078
	7.5392	1.484		0.078
	7.552	0.859		0.078
	7.5648	0.703		0.078
	7.5776	1.094		0.078
	7.5904	0.703		0
	7.6032	1.484		0.078
	7.616	0.781		0
	7.6288	0.469		0
	7.6416	1.875		0.078
	7.6544	3.203		0.078
	7.6672	0.703		0.078
	7.68	1.406		0
	7.6928	0.703		0.078
	7.7056	0.781		0
	7.7184	0.938		0
	7.7312	1.172		0
	7.744	0.938		0
	7.7568	1.094		0
	7.7696	0.469		0.078
	7.7824	0.859		0.078
	7.7952	0.781		0.078
	7.808	0.625		0.078
	7.8208	0.938		0.078
	7.8336	1.484		0
	7.8464	1.25		0.078
	7.8592	1.172		0
	7.872	0.938		0.078
	7.8848	1.797		0.234
	7.8976	2.344		0.078
	7.9104	5.156		0.234
	7.9232	3.203		0.078
	7.936	10.469		0
	7.9488	1.563		0.078
	7.9616	2.266		0.078
	7.9744	1.563		0
	7.9872	6.641		0.156
	8	1.328		0.156
	8.0128	0.859		0.078
	8.0256	1.016		0.078
	8.0384	1.094		0.078
	8.0512	0.781		0
	8.064	0.625		0.156
	8.0768	0.938		0.156
	8.0896	0.938		0.078
	8.1024	2.5		0
	8.1152	0.859		0.313
	8.128	0.859		0.156
	8.1408	1.328		0
	8.1536	0.859		0
	8.1664	0.703		0
	8.1792	0.469		0.234
	8.192	1.797		0.078
	8.2048	0.391		0
	8.2176	0.859		0
	8.2304	1.406		0
	8.2432	0.781		0.313
	8.256	0.859		0.078
	8.2688	2.031		0
	8.2816	1.094		0.156
	8.2944	1.328		0
	8.3072	1.328		0.078
	8.32	1.172		0
	8.3328	1.016		0.078
	8.3456	0.938		0.078
	8.3584	1.328		0
	8.3712	0.938		0.156
	8.384	1.016		0
	8.3968	0.625		0.156
	8.4096	1.328		0.078
	8.4224	1.328		0.078
	8.4352	0.547		0
	8.448	1.719		0.078
	8.4608	0.547		0
	8.4736	0.625		0.078
	8.4864	0.703		0.078
	8.4992	1.328		0.078
	8.512	1.563		0.078
	8.5248	1.172		0
	8.5376	1.172		0
	8.5504	1.25		0.156
	8.5632	0.938		0.156
	8.576	0.703		0.078
	8.5888	0.703		0
	8.6016	1.016		0
	8.6144	1.328		0
	8.6272	1.094		0
	8.64	0.859		0
	8.6528	0.547		0.156
	8.6656	1.094		0.234
	8.6784	1.172		0
	8.6912	4.141		0.078
	8.704	2.813		0.078
	8.7168	1.172		0.156
	8.7296	1.172		0
	8.7424	0.703		0.078
	8.7552	0.703		0.078
	8.768	0.703		0.156
	8.7808	0.313		0
	8.7936	1.094		0.156
	8.8064	0.391		0.078
	8.8192	1.484		0
	8.832	0.781		0
	8.8448	0.547		0.078
	8.8576	0.547		0.078
	8.8704	0.781		0.234
	8.8832	0.859		0
	8.896	1.016		0
	8.9088	1.406		0
	8.9216	0.781		0
	8.9344	1.875		0
	8.9472	1.406		0.156
	8.96	1.328		0
	8.9728	1.016		0.156
	8.9856	1.484		0.078
	8.9984	1.25		0
	9.0112	1.016		0
	9.024	0.547		0.391
	9.0368	2.109		0
	9.0496	1.406		0
	9.0624	2.969		0.156
	9.0752	0.781		0
	9.088	1.641		0.078
	9.1008	0.547		0
	9.1136	0.938		0
	9.1264	1.25		0.234
	9.1392	1.172		0
	9.152	0.625		0.156
	9.1648	0.703		0
	9.1776	1.406		0.078
	9.1904	1.25		0
	9.2032	0.625		0.156
	9.216	1.328		0
	9.2288	0.703		0.156
	9.2416	0.859		0
	9.2544	1.406		0
	9.2672	0.625		0
	9.28	1.328		0
	9.2928	1.484		0.234
	9.3056	1.016		0.078
	9.3184	1.953		0.313
	9.3312	1.328		0.078
	9.344	0.938		0
	9.3568	1.016		0.078
	9.3696	0.859		0
	9.3824	1.172		0
	9.3952	0.859		0
	9.408	0.625		0.078
	9.4208	1.328		0
	9.4336	2.422		0
	9.4464	3.438		0.156
	9.4592	0.547		0.078
	9.472	0.625		0
	9.4848	1.094		0.078
	9.4976	0.859		0.156
	9.5104	0.703		0
	9.5232	1.016		0.156
	9.536	0.859		0.078
	9.5488	2.813		0.078
	9.5616	3.203		0.078
	9.5744	2.266		0
	9.5872	0.938		0.156
	9.6	0.859		0.156
	9.6128	1.25		0.078
	9.6256	1.25		0
	9.6384	0.938		0.078
	9.6512	0.938		0
	9.664	1.641		0
	9.6768	0.859		0.234
	9.6896	1.094		0
	9.7024	1.328		0
	9.7152	0.625		0
	9.728	0.703		0
	9.7408	0.625		0
	9.7536	1.094		0.078
	9.7664	0.938		0.156
	9.7792	0.859		0.156
	9.792	0.781		0.078
	9.8048	1.406		0.078
	9.8176	0.781		0
	9.8304	1.953		0.078
	9.8432	1.172		0
	9.856	1.25		0.156
	9.8688	1.641		0.078
	9.8816	1.328		0.156
	9.8944	1.328		0.078
	9.9072	0.781		0
	9.92	0.703		0.078
	9.9328	1.328		0
	9.9456	0.703		0
	9.9584	2.969		0
	9.9712	2.266		0.078
	9.984	2.266		0.078
	9.9968	1.328		0.156
	10.0096	1.563		0
	10.0224	0.469		0.234
	10.0352	0.547		0.156
	10.048	0.469		0.234
	10.0608	1.094		0
	10.0736	1.172		0.078
	10.0864	0.781		0.078
	10.0992	1.641		0
	10.112	1.484		0
	10.1248	0.938		0.078
	10.1376	1.016		0
	10.1504	1.328		0.156
	10.1632	0.859		0
	10.176	0.938		0.234
	10.1888	1.016		0.078
	10.2016	0.938		0
	10.2144	0.781		0.156
	10.2272	3.438		0.078
	10.24	1.016		0
	10.2528	0.859		0.078
	10.2656	0.859		0.234
	10.2784	0.938		0.078
	10.2912	1.563		0
	10.304	0.703		0.391
	10.3168	0.938		0.078
	10.3296	3.828		0.078
	10.3424	6.016		0.156
	10.3552	1.094		0.156
	10.368	2.031		0
	10.3808	0.859		0
	10.3936	1.328		0
	10.4064	1.094		0.078
	10.4192	1.172		0.078
	10.432	0.703		0
	10.4448	0.625		0
	10.4576	0.859		0.156
	10.4704	0.781		0.078
	10.4832	1.016		0.078
	10.496	1.484		0.156
	10.5088	0.859		0.156
	10.5216	0.859		0
	10.5344	1.016		0.156
	10.5472	7.969		0
	10.56	3.516		0
	10.5728	1.016		0
	10.5856	3.828		0.078
	10.5984	0.938		0.078
	10.6112	0.781		0.078
	10.624	0.547		0
	10.6368	0.703		0
	10.6496	0.781		0.234
	10.6624	0.938		0.234
	10.6752	1.016		0.078
	10.688	1.25		0.078
	10.7008	0.547		0.156
	10.7136	0.781		0
	10.7264	1.094		0.078
	10.7392	0.703		0.078
	10.752	0.703		0.078
	10.7648	1.094		0.078
	10.7776	0.625		0
	10.7904	0.938		0
	10.8032	0.781		0
	10.816	1.016		0.156
	10.8288	1.094		0.078
	10.8416	1.094		0.156
	10.8544	4.609		0.078
	10.8672	3.672		0
	10.88	1.484		0.156
	10.8928	0.859		0
	10.9056	0.781		0
	10.9184	7.734		0.078
	10.9312	0.781		0
	10.944	1.094		0
	10.9568	0.469		0
	10.9696	1.016		0.078
	10.9824	9.609		0.234
	10.9952	1.016		0.078
	11.008	1.406		0.078
	11.0208	3.359		0.234
	11.0336	1.172		0
	11.0464	13.047		0
	11.0592	2.813		0.078
	11.072	1.719		0
	11.0848	1.094		0
	11.0976	1.094		0.078
	11.1104	0.859		0.078
	11.1232	1.094		0
	11.136	1.406		0
	11.1488	1.016		0
	11.1616	1.016		0.078
	11.1744	0.469		0
	11.1872	0.781		0
	11.2	0.703		0
	11.2128	0.859		0.078
	11.2256	0.547		0.156
	11.2384	8.516		0
	11.2512	20.547		0.078
	11.264	2.813		0.234
	11.2768	2.656		0
	11.2896	2.969		0.078
	11.3024	0.781		0.078
	11.3152	0.703		0.156
	11.328	0.781		0
	11.3408	1.172		0
	11.3536	0.703		0
	11.3664	0.859		0
	11.3792	0.781		0
	11.392	0.703		0
	11.4048	0.547		0.156
	11.4176	0.547		0.078
	11.4304	0.703		0
	11.4432	1.719		0.078
	11.456	0.938		0.156
	11.4688	0.703		0.234
	11.4816	1.094		0.078
	11.4944	2.109		0.078
	11.5072	3.359		0.156
	11.52	1.563		0.078
	11.5328	1.406		0.078
	11.5456	0.703		0.078
	11.5584	1.172		0
	11.5712	1.719		0.156
	11.584	1.484		0
	11.5968	1.016		0.078
	11.6096	1.016		0.156
	11.6224	1.563		0
	11.6352	1.875		0.078
	11.648	5.625		0
	11.6608	1.094		0.156
	11.6736	1.406		0.078
	11.6864	1.875		0
	11.6992	1.25		0.078
	11.712	1.484		0
	11.7248	1.172		0
	11.7376	0.859		0.078
	11.7504	0.859		0.234
	11.7632	0.703		0
	11.776	0.859		0.078
	11.7888	0.859		0
	11.8016	3.438		0
	11.8144	1.953		0.156
	11.8272	1.016		0.156
	11.84	1.406		0.156
	11.8528	1.641		0.078
	11.8656	3.906		0
	11.8784	1.25		0.078
	11.8912	1.328		0
	11.904	1.563		0
	11.9168	1.25		0.156
	11.9296	0.859		0.078
	11.9424	1.094		0.234
	11.9552	0.781		0
	11.968	1.484		0.078
	11.9808	0.859		0.078
	11.9936	0.781		0.078
	12.0064	1.953		0
	12.0192	9.766		0.078
	12.032	0.313		0
	12.0448	1.484		0.078
	12.0576	0.938		0.156
	12.0704	1.094		0.078
	12.0832	1.094		0
	12.096	0.469		0.078
	12.1088	0.938		0.156
	12.1216	0.859		0.078
	12.1344	1.25		0
	12.1472	0.469		0
	12.16	1.719		0.078
	12.1728	0.859		0
	12.1856	0.391		0.078
	12.1984	0.703		0.078
	12.2112	0.547		0
	12.224	1.094		0.078
	12.2368	1.094		0.078
	12.2496	0.469		0
	12.2624	1.328		0.156
	12.2752	0.625		0.156
	12.288	0.703		0.078
	12.3008	1.094		0.156
	12.3136	1.563		0
	12.3264	1.641		0.078
	12.3392	2.422		0
	12.352	1.484		0.078
	12.3648	2.188		0.313
	12.3776	1.875		0.078
	12.3904	1.953		0.078
	12.4032	1.875		0.156
	12.416	1.094		0.234
	12.4288	0.859		0.078
	12.4416	0.703		0.078
	12.4544	0.859		0
	12.4672	0.859		0.078
	12.48	1.016		0.078
	12.4928	0.938		0
	12.5056	4.766		0.078
	12.5184	3.047		0
	12.5312	2.734		0.078
	12.544	0.703		0.078
	12.5568	0.859		0.078
	12.5696	1.719		0.234
	12.5824	2.5		0.078
	12.5952	1.25		0.078
	12.608	8.125		0.078
	12.6208	0.938		0
	12.6336	1.094		0.078
	12.6464	7.422		0.156
	12.6592	4.609		0.078
	12.672	0.781		0.078
	12.6848	1.172		0.156
	12.6976	1.172		0.078
	12.7104	1.484		0
	12.7232	1.172		0.234
	12.736	2.578		0
	12.7488	1.406		0.078
	12.7616	0.781		0.156
	12.7744	1.719		0.078
	12.7872	1.25		0
	12.8	1.563		0.078
	12.8128	0.938		0
	12.8256	2.969		0.078
	12.8384	0.703		0.156
	12.8512	0.938		0
	12.864	0.781		0
	12.8768	0.313		0.078
	12.8896	3.203		0
	12.9024	1.016		0
	12.9152	1.016		0.078
	12.928	0.781		0
	12.9408	1.406		0.156
	12.9536	2.656		0.078
	12.9664	0.156		0
	12.9792	0.938		0.234
	12.992	1.172		0
	13.0048	0.469		0.156
	13.0176	0.547		0.234
	13.0304	0.547		0.078
	13.0432	0.703		0.078
	13.056	2.266		0
	13.0688	0.938		0.156
	13.0816	0.703		0
	13.0944	2.656		0.078
	13.1072	0.938		0.078
	13.12	0.625		0.078
	13.1328	1.016		0
	13.1456	1.094		0.078
	13.1584	1.328		0
	13.1712	0.938		0
	13.184	1.094		0
	13.1968	1.953		0.078
	13.2096	3.828		0.156
	13.2224	1.484		0.078
	13.2352	1.094		0.078
	13.248	1.016		0
	13.2608	1.172		0.313
	13.2736	1.953		0
	13.2864	1.641		0.078
	13.2992	1.016		0.078
	13.312	3.828		0
	13.3248	8.125		0
	13.3376	2.969		0.156
	13.3504	3.594		0.156
	13.3632	1.484		0.156
	13.376	2.109		0
	13.3888	4.688		0
	13.4016	1.797		0.078
	13.4144	0.625		0.078
	13.4272	0.547		0
	13.44	1.953		0.078
	13.4528	0.703		0.078
	13.4656	0.859		0.078
	13.4784	1.016		0.078
	13.4912	1.563		0.156
	13.504	0.313		0
	13.5168	0.703		0.078
	13.5296	1.25		0.078
	13.5424	1.328		0.234
	13.5552	1.094		0.156
	13.568	2.813		0.156
	13.5808	1.406		0
	13.5936	4.453		0.078
	13.6064	1.484		0.078
	13.6192	1.563		0.234
	13.632	1.641		0.078
	13.6448	0.938		0
	13.6576	0.625		0.156
	13.6704	1.016		0.156
	13.6832	1.094		0
	13.696	1.016		0.078
	13.7088	0.781		0
	13.7216	0.469		0.078
	13.7344	0.938		0
	13.7472	0.938		0
	13.76	2.266		0.313
	13.7728	0.938		0.234
	13.7856	3.828		0.156
	13.7984	10.625		0
	13.8112	0.938		0
	13.824	3.281		0.078
	13.8368	1.328		0
	13.8496	9.297		0.078
	13.8624	2.266		0
	13.8752	0.703		0
	13.888	0.938		0
	13.9008	1.094		0
	13.9136	0.469		0.078
	13.9264	1.641		0
	13.9392	0.938		0
	13.952	0.781		0
	13.9648	1.016		0.078
	13.9776	0.781		0
	13.9904	0.938		0.234
	14.0032	0.703		0.156
	14.016	1.016		0.156
	14.0288	0.859		0
	14.0416	1.484		0.156
	14.0544	0.938		0.156
	14.0672	0.859		0.156
	14.08	0.625		0.078
	14.0928	0.625		0
	14.1056	1.172		0.156
	14.1184	1.094		0.156
	14.1312	1.797		0.078
	14.144	1.406		0.156
	14.1568	2.422		0
	14.1696	1.484		0
	14.1824	1.328		0.313
	14.1952	0.859		0.234
	14.208	1.094		0
	14.2208	1.406		0
	14.2336	0.859		0.313
	14.2464	0.703		0.078
	14.2592	2.422		0.078
	14.272	2.5		0
	14.2848	1.484		0.078
	14.2976	1.016		0.156
	14.3104	1.641		0.156
	14.3232	1.016		0.078
	14.336	3.281		0.078
	14.3488	6.641		0
	14.3616	0.547		0.234
	14.3744	1.406		0.078
	14.3872	0.859		0
	14.4	0.781		0
	14.4128	0.781		0.078
	14.4256	0.625		0
	14.4384	0.938		0
	14.4512	0.625		0
	14.464	4.531		0
	14.4768	0.625		0.156
	14.4896	1.25		0
	14.5024	2.969		0.078
	14.5152	0.625		0
	14.528	2.422		0
	14.5408	1.797		0.078
	14.5536	2.813		0
	14.5664	1.094		0.078
	14.5792	0.703		0
	14.592	1.016		0.078
	14.6048	4.922		0.078
	14.6176	1.875		0.078
	14.6304	1.328		0.234
	14.6432	0.625		0.234
	14.656	1.094		0.234
	14.6688	1.094		0.078
	14.6816	1.094		0.078
	14.6944	1.328		0
	14.7072	0.625		0
	14.72	0.625		0
	14.7328	0.938		0
	14.7456	3.047		0.234
	14.7584	1.25		0.078
	14.7712	1.172		0.078
	14.784	0.859		0.078
	14.7968	0.781		0.078
	14.8096	0.703		0.234
	14.8224	0.859		0
	14.8352	0.703		0
	14.848	0.781		0
	14.8608	1.563		0.156
	14.8736	0.859		0
	14.8864	1.25		0
	14.8992	2.188		0
	14.912	1.094		0.078
	14.9248	1.328		0
	14.9376	0.859		0
	14.9504	1.484		0.078
	14.9632	0.859		0.078
	14.976	0.781		0
	14.9888	0.859		0
	15.0016	0.781		0.078
	15.0144	1.25		0.078
	15.0272	0.703		0
	15.04	0.391		0
	15.0528	0.938		0
	15.0656	0.859		0.156
	15.0784	0.938		0
	15.0912	0.781		0.078
	15.104	0.938		0.078
	15.1168	0.547		0.156
	15.1296	0.781		0
	15.1424	1.172		0.313
	15.1552	1.094		0
	15.168	0.938		0.156
	15.1808	0.859		0.391
	15.1936	1.016		0
	15.2064	0.469		0.313
	15.2192	1.484		0
	15.232	0.938		0.313
	15.2448	1.406		0.156
	15.2576	9.063		0.078
	15.2704	5.547		0.078
	15.2832	4.297		0
	15.296	0.938		0
	15.3088	1.563		0.078
	15.3216	2.109		0.234
	15.3344	6.094		0.313
	15.3472	1.563		0
	15.36	1.172		0
	15.3728	0.703		0.078
	15.3856	0.859		0.156
	15.3984	0.859		0
	15.4112	1.25		0.078
	15.424	10.234		0.156
	15.4368	4.219		0
	15.4496	11.406		0.156
	15.4624	4.609		0.078
	15.4752	1.016		0
	15.488	5.391		0
	15.5008	2.031		0
	15.5136	1.406		0
	15.5264	0.859		0.234
	15.5392	0.625		0.078
	15.552	0.391		0.313
	15.5648	0.703		0
	15.5776	1.094		0
	15.5904	0.938		0
	15.6032	0.938		0
	15.616	0.313		0.156
	15.6288	0.469		0.234
	15.6416	1.016		0
	15.6544	1.094		0.156
	15.6672	0.391		0.078
	15.68	2.031		0
	15.6928	1.328		0.078
	15.7056	3.203		0
	15.7184	1.484		0.156
	15.7312	1.953		0.078
	15.744	0.859		0.156
	15.7568	0.703		0.234
	15.7696	1.797		0.156
	15.7824	2.422		0.078
	15.7952	1.719		0
	15.808	5.313		0.078
	15.8208	8.828		0.156
	15.8336	7.031		0
	15.8464	1.016		0
	15.8592	1.016		0
	15.872	0.625		0
	15.8848	0.781		0.078
	15.8976	0.781		0.156
	15.9104	0.938		0.156
	15.9232	1.016		0.078
	15.936	0.938		0.078
	15.9488	1.016		0.078
	15.9616	0.313		0
	15.9744	0.703		0.234
	15.9872	0.234		0.078
	16	0.781		0.078
	16.0128	0.547		0.078
	16.0256	0.938		0.078
	16.0384	0.859		0
	16.0512	1.563		0.078
	16.064	0.781		0
	16.0768	0.781		0
	16.0896	0.703		0.156
	16.1024	1.25		0.156
	16.1152	1.016		0
	16.128	0.547		0
	16.1408	0.703		0
	16.1536	0.625		0.078
	16.1664	0.859		0
	16.1792	0.703		0
	16.192	2.422		0
	16.2048	1.719		0.078
	16.2176	1.094		0.078
	16.2304	0.938		0.078
	16.2432	0.703		0.078
	16.256	1.406		0.078
	16.2688	1.875		0
	16.2816	0.938		0.156
	16.2944	0.703		0.156
	16.3072	1.328		0
	16.32	0.938		0
	16.3328	0.859		0.078
	16.3456	2.344		0.078
	16.3584	0.547		0.078
	16.3712	0.859		0.156
	16.384	1.172		0
	16.3968	0.938		0
	16.4096	1.484		0.078
	16.4224	0.781		0
	16.4352	1.016		0
	16.448	0.938		0
	16.4608	1.016		0
	16.4736	1.172		0.078
	16.4864	1.094		0
	16.4992	1.406		0.078
	16.512	0.625		0
	16.5248	1.406		0
	16.5376	0.859		0.078
	16.5504	1.016		0.078
	16.5632	1.25		0
	16.576	0.781		0.078
	16.5888	0.703		0
	16.6016	1.328		0.156
	16.6144	3.828		0.078
	16.6272	2.109		0
	16.64	1.719		0.078
	16.6528	1.328		0
	16.6656	2.344		0
	16.6784	3.125		0
	16.6912	1.172		0
	16.704	3.125		0.234
	16.7168	1.016		0.078
	16.7296	1.094		0
	16.7424	1.328		0.078
	16.7552	1.484		0
	16.768	0.859		0
	16.7808	0.625		0.156
	16.7936	0.703		0.234
	16.8064	1.406		0.078
	16.8192	0.781		0.078
	16.832	0.469		0.156
	16.8448	0.938		0.156
	16.8576	0.859		0.156
	16.8704	0.938		0.156
	16.8832	1.094		0
	16.896	1.016		0
	16.9088	0.313		0.156
	16.9216	0.547		0.156
	16.9344	0.781		0
	16.9472	0.625		0
	16.96	0.938		0.078
	16.9728	1.094		0
	16.9856	1.094		0
	16.9984	0.859		0.156
	17.0112	0.781		0
	17.024	0.938		0
	17.0368	1.406		0.156
	17.0496	1.016		0
	17.0624	1.016		0.078
	17.0752	1.094		0.156
	17.088	3.281		0
	17.1008	2.031		0.156
	17.1136	1.484		0
	17.1264	0.469		0.078
	17.1392	1.953		0
	17.152	1.094		0
	17.1648	0.781		0.078
	17.1776	0.625		0
	17.1904	1.016		0.078
	17.2032	0.859		0.156
	17.216	1.172		0.156
	17.2288	1.016		0.156
	17.2416	1.016		0.156
	17.2544	1.797		0
	17.2672	1.484		0
	17.28	0.781		0.156
	17.2928	0.859		0.391
	17.3056	0.625		0
	17.3184	1.094		0.234
	17.3312	0.703		0.234
	17.344	0.547		0.078
	17.3568	0.938		0.078
	17.3696	1.172		0
	17.3824	5.859		0
	17.3952	0.703		0.078
	17.408	1.016		0
	17.4208	7.188		0.078
	17.4336	1.25		0.078
	17.4464	0.781		0.078
	17.4592	1.719		0
	17.472	1.016		0
	17.4848	1.094		0.078
	17.4976	1.875		0.156
	17.5104	1.25		0.078
	17.5232	2.422		0.156
	17.536	1.172		0
	17.5488	0.703		0
	17.5616	0.547		0
	17.5744	1.016		0.078
	17.5872	1.25		0.156
	17.6	1.484		0
	17.6128	1.406		0.078
	17.6256	4.219		0
	17.6384	3.047		0.078
	17.6512	3.672		0
	17.664	2.578		0.078
	17.6768	3.359		0.078
	17.6896	0.703		0
	17.7024	1.953		0.078
	17.7152	0.938		0.078
	17.728	1.25		0.078
	17.7408	1.484		0
	17.7536	1.563		0.078
	17.7664	1.563		0
	17.7792	1.406		0
	17.792	5.469		0.078
	17.8048	10.234		0
	17.8176	0.938		0.078
	17.8304	1.016		0.078
	17.8432	2.578		0.078
	17.856	1.484		0.078
	17.8688	0.938		0
	17.8816	0.859		0.078
	17.8944	1.094		0
	17.9072	0.781		0.156
	17.92	1.016		0.078
	17.9328	4.141		0.234
	17.9456	1.563		0
	17.9584	3.203		0.156
	17.9712	0.781		0.234
	17.984	1.094		0.078
	17.9968	3.203		0.078
	18.0096	0.859		0.156
	18.0224	2.109		0.078
	18.0352	1.172		0.234
	18.048	3.516		0.156
	18.0608	2.813		0
	18.0736	1.328		0
	18.0864	0.625		0
	18.0992	0.391		0.078
	18.112	0.938		0.078
	18.1248	0.625		0.078
	18.1376	1.094		0.078
	18.1504	0.703		0.156
	18.1632	1.016		0
	18.176	1.172		0.078
	18.1888	0.859		0
	18.2016	1.016		0.078
	18.2144	1.172		0.078
	18.2272	0.469		0
	18.24	0.703		0
	18.2528	1.172		0.078
	18.2656	0.781		0.078
	18.2784	2.344		0
	18.2912	0.781		0
	18.304	0.781		0.078
	18.3168	1.406		0.156
	18.3296	1.328		0
	18.3424	0.781		0.156
	18.3552	0.781		0.078
	18.368	0.859		0
	18.3808	1.172		0.078
	18.3936	1.25		0.156
	18.4064	1.094		0.078
	18.4192	0.859		0
	18.432	0.938		0.078
	18.4448	1.094		0
	18.4576	1.172		0.078
	18.4704	0.547		0.078
	18.4832	1.016		0.234
	18.496	0.938		0.078
	18.5088	0.938		0
	18.5216	0.781		0
	18.5344	1.016		0
	18.5472	0.703		0.156
	18.56	1.875		0
	18.5728	1.484		0.234
	18.5856	0.781		0.078
	18.5984	0.703		0.078
	18.6112	0.938		0
	18.624	0.938		0
	18.6368	0.703		0
	18.6496	0.781		0.234
	18.6624	1.016		0
	18.6752	0.703		0.234
	18.688	0.625		0.156
	18.7008	0.625		0.234
	18.7136	0.625		0.156
	18.7264	0.938		0.156
	18.7392	1.25		0
	18.752	0.156		0
	18.7648	1.016		0
	18.7776	0.781		0.313
	18.7904	1.094		0
	18.8032	0.859		0
	18.816	1.563		0.156
	18.8288	2.109		0.156
	18.8416	0.938		0.156
	18.8544	0.469		0.156
	18.8672	0.391		0.078
	18.88	0.547		0.078
	18.8928	1.25		0.156
	18.9056	0.703		0.156
	18.9184	0.547		0
	18.9312	0.313		0.078
	18.944	1.016		0.078
	18.9568	0.938		0
	18.9696	0.859		0
	18.9824	1.328		0.078
	18.9952	4.844		0
	19.008	1.172		0.234
	19.0208	1.484		0
	19.0336	1.172		0
	19.0464	1.484		0.156
	19.0592	1.016		0.156
	19.072	1.016		0.234
	19.0848	0.781		0.156
	19.0976	0.859		0.156
	19.1104	1.172		0
	19.1232	4.297		0.156
	19.136	0.547		0.078
	19.1488	0.703		0
	19.1616	0.547		0.156
	19.1744	1.016		0.156
	19.1872	1.328		0.078
	19.2	1.094		0.078
	19.2128	1.875		0.156
	19.2256	1.094		0.078
	19.2384	0.781		0.156
	19.2512	1.328		0
	19.264	4.297		0
	19.2768	7.344		0.156
	19.2896	1.406		0
	19.3024	1.172		0.078
	19.3152	1.016		0.078
	19.328	2.109		0
	19.3408	3.906		0.078
	19.3536	1.484		0
	19.3664	0.938		0.156
	19.3792	0.859		0
	19.392	1.172		0.156
	19.4048	0.703		0.078
	19.4176	0.625		0.156
	19.4304	1.172		0.078
	19.4432	0.313		0
	19.456	0.859		0.156
	19.4688	0.313		0.078
	19.4816	1.016		0.078
	19.4944	1.094		0.547
	19.5072	1.328		0.078
	19.52	1.016		0
	19.5328	0.469		0.078
	19.5456	0.703		0
	19.5584	0.859		0.156
	19.5712	0.703		0
	19.584	0.234		0
	19.5968	0.781		0
	19.6096	0.781		0
	19.6224	1.406		0.078
	19.6352	1.172		0
	19.648	1.328		0.078
	19.6608	0.859		0.078
	19.6736	1.25		0
	19.6864	1.563		0
	19.6992	3.281		0
	19.712	1.563		0.078
	19.7248	0.859		0.234
	19.7376	1.25		0.078
	19.7504	3.672		0.078
	19.7632	3.906		0.078
	19.776	1.484		0.078
	19.7888	1.875		0.156
	19.8016	0.938		0.156
	19.8144	1.094		0.156
	19.8272	1.016		0.078
	19.84	0.781		0.156
	19.8528	0.703		0
	19.8656	1.094		0.078
	19.8784	0.781		0
	19.8912	0.938		0
	19.904	5.625		0.078
	19.9168	1.016		0.078
	19.9296	1.016		0
	19.9424	0.547		0.313
	19.9552	1.016		0.078
	19.968	1.406		0.156
	19.9808	0.859		0.156
	19.9936	0.781		0.078
	20.0064	0.625		0.078
	20.0192	1.797		0.078
	20.032	0.859		0.078
	20.0448	0.938		0.313
	20.0576	0.469		0
	20.0704	1.328		0
	20.0832	1.328		0
	20.096	1.563		0.156
	20.1088	1.016		0.234
	20.1216	1.094		0.156
	20.1344	0.859		0
	20.1472	0.938		0.078
	20.16	5.234		0.078
	20.1728	6.484		0.078
	20.1856	1.406		0
	20.1984	1.172		0.313
	20.2112	1.094		0.078
	20.224	1.172		0.078
	20.2368	1.641		0.078
	20.2496	4.453		0.156
	20.2624	1.797		0.234
	20.2752	1.797		0.078
	20.288	9.531		0
	20.3008	6.953		0.078
	20.3136	0.859		0.078
	20.3264	1.484		0.078
	20.3392	0.938		0.078
	20.352	1.016		0.156
	20.3648	0.625		0.078
	20.3776	0.859		0.156
	20.3904	1.094		0
	20.4032	1.797		0.156
	20.416	1.172		0
	20.4288	4.688		0.078
	20.4416	8.828		0.156
	20.4544	1.641		0.078
	20.4672	4.453		0.156
	20.48	0.859		0.156
	20.4928	1.094		0.078
	20.5056	2.031		0.078
	20.5184	2.031		0.078
	20.5312	0.938		0
	20.544	1.328		0
	20.5568	1.172		0.078
	20.5696	0.547		0.078
	20.5824	1.797		0.156
	20.5952	0.547		0.156
	20.608	0.859		0.078
	20.6208	0.781		0
	20.6336	1.094		0.078
	20.6464	2.109		0
	20.6592	1.094		0
	20.672	1.797		0
	20.6848	1.484		0.078
	20.6976	0.625		0.078
	20.7104	4.922		0
	20.7232	6.328		0.078
	20.736	0.391		0
	20.7488	0.625		0.078
	20.7616	1.641		0.078
	20.7744	2.266		0.234
	20.7872	2.656		0
	20.8	0.547		0
	20.8128	2.031		0.078
	20.8256	1.016		0.078
	20.8384	1.094		0
	20.8512	1.016		0.156
	20.864	0.938		0
	20.8768	1.016		0
	20.8896	0.859		0.156
	20.9024	0.625		0.156
	20.9152	0.859		0
	20.928	1.094		0
	20.9408	1.25		0.078
	20.9536	0.859		0.078
	20.9664	0.703		0.078
	20.9792	1.172		0.078
	20.992	0.547		0
	21.0048	1.641		0.078
	21.0176	1.328		0.078
	21.0304	0.625		0.078
	21.0432	0.859		0.156
	21.056	0.859		0.156
	21.0688	0.938		0.078
	21.0816	0.547		0
	21.0944	0.859		0
	21.1072	1.016		0.078
	21.12	0.859		0.078
	21.1328	1.016		0
	21.1456	1.641		0.078
	21.1584	10		0.313
	21.1712	0.703		0.078
	21.184	1.406		0.156
	21.1968	1.172		0.156
	21.2096	1.328		0.547
	21.2224	8.828		0.078
	21.2352	4.453		0.078
	21.248	2.188		0.078
	21.2608	1.172		0.078
	21.2736	0.859		0.391
	21.2864	0.625		0.078
	21.2992	0.313		0
	21.312	0.547		0
	21.3248	0.938		0
	21.3376	0.547		0
	21.3504	0.781		0.078
	21.3632	1.172		0.078
	21.376	10.547		0.156
	21.3888	0.859		0.156
	21.4016	2.422		0.156
	21.4144	2.266		0
	21.4272	1.25		0.078
	21.44	0.938		0
	21.4528	0.703		0.156
	21.4656	0.625		0.078
	21.4784	0.469		0.234
	21.4912	0.781		0
	21.504	0.938		0
	21.5168	1.328		0
	21.5296	1.25		0.156
	21.5424	0.625		0
	21.5552	0.781		0.078
	21.568	5.078		0.078
	21.5808	1.172		0
	21.5936	2.969		0.234
	21.6064	0.938		0
	21.6192	1.172		0.078
	21.632	0.781		0.156
	21.6448	0.703		0.234
	21.6576	1.172		0.078
	21.6704	0.625		0.078
	21.6832	0.859		0.078
	21.696	0.703		0
	21.7088	0.547		0.078
	21.7216	0.938		0.078
	21.7344	0.781		0.078
	21.7472	1.094		0
	21.76	1.094		0.078
	21.7728	1.328		0
	21.7856	0.703		0
	21.7984	1.016		0
	21.8112	0.859		0
	21.824	1.875		0
	21.8368	5.703		0.078
	21.8496	2.969		0.234
	21.8624	3.516		0.078
	21.8752	1.563		0.078
	21.888	1.953		0.078
	21.9008	0.547		0.313
	21.9136	1.641		0.156
	21.9264	2.813		0.078
	21.9392	1.406		0
	21.952	1.797		0.078
	21.9648	0.625		0.078
	21.9776	0.938		0
	21.9904	1.797		0.078
	22.0032	0.703		0.156
	22.016	0.859		0.078
	22.0288	1.094		0
	22.0416	0.938		0
	22.0544	1.094		0
	22.0672	0.859		0
	22.08	0.859		0.234
	22.0928	0.859		0.469
	22.1056	0.469		0
	22.1184	1.25		0.156
	22.1312	1.406		0.234
	22.144	1.25		0.156
	22.1568	2.734		0.078
	22.1696	1.719		0.156
	22.1824	3.359		0.078
	22.1952	1.25		0
	22.208	0.703		0.234
	22.2208	0.781		0.078
	22.2336	2.031		0
	22.2464	0.547		0
	22.2592	1.406		0
	22.272	4.844		0.078
	22.2848	3.281		0.078
	22.2976	1.016		0
	22.3104	1.563		0.156
	22.3232	1.875		0.234
	22.336	0.938		0
	22.3488	1.484		0
	22.3616	1.016		0
	22.3744	1.641		0.391
	22.3872	0.938		0.078
	22.4	2.344		0.234
	22.4128	7.109		0
	22.4256	1.406		0.078
	22.4384	0.938		0
	22.4512	1.406		0.156
	22.464	0.859		0
	22.4768	1.016		0.078
	22.4896	5.547		0.078
	22.5024	1.875		0.156
	22.5152	2.344		0
	22.528	1.172		0.078
	22.5408	1.563		0
	22.5536	1.172		0.078
	22.5664	5.547		0.078
	22.5792	2.5		0.078
	22.592	0.938		0.234
	22.6048	0.547		0
	22.6176	1.25		0
	22.6304	1.094		0.078
	22.6432	1.172		0
	22.656	0.859		0.078
	22.6688	0.703		0.078
	22.6816	0.781		0.156
	22.6944	1.172		0.391
	22.7072	1.016		0
	22.72	0.781		0.156
	22.7328	0.859		0.156
	22.7456	1.094		0.234
	22.7584	0.859		0.234
	22.7712	1.172		0.156
	22.784	1.094		0.078
	22.7968	1.172		0.156
	22.8096	0.859		0
	22.8224	0.781		0.156
	22.8352	0.938		0.078
	22.848	0.781		0
	22.8608	0.938		0.078
	22.8736	0.938		0.156
	22.8864	0.391		0.078
	22.8992	1.172		0.234
	22.912	0.469		0
	22.9248	1.406		0
	22.9376	0.781		0.156
	22.9504	1.172		0.078
	22.9632	0.625		0.078
	22.976	0.625		0
	22.9888	0.859		0
	23.0016	0.547		0.234
	23.0144	0.625		0
	23.0272	1.016		0.156
	23.04	0.859		0
	23.0528	1.016		0.078
	23.0656	0.547		0
	23.0784	0.781		0
	23.0912	1.406		0.234
	23.104	0.938		0
	23.1168	1.094		0.156
	23.1296	1.328		0
	23.1424	1.094		0.234
	23.1552	1.641		0.078
	23.168	0.391		0
	23.1808	0.625		0
	23.1936	1.25		0.078
	23.2064	0.938		0
	23.2192	0.859		0.078
	23.232	1.25		0.078
	23.2448	4.297		0.078
	23.2576	0.547		0
	23.2704	0.469		0.078
	23.2832	1.094		0
	23.296	0.859		0.234
	23.3088	1.328		0
	23.3216	0.234		0
	23.3344	1.094		0
	23.3472	1.016		0
	23.36	0.469		0
	23.3728	3.359		0.156
	23.3856	1.797		0
	23.3984	0.391		0
	23.4112	2.031		0.156
	23.424	1.875		0.078
	23.4368	0.781		0.156
	23.4496	0.547		0.313
	23.4624	1.172		0.078
	23.4752	1.641		0
	23.488	0.625		0
	23.5008	1.094		0.078
	23.5136	0.938		0
	23.5264	1.406		0.078
	23.5392	1.406		0
	23.552	1.641		0.078
	23.5648	1.328		0
	23.5776	1.484		0
	23.5904	4.609		0.078
	23.6032	3.984		0
	23.616	2.031		0
	23.6288	1.641		0.078
	23.6416	1.016		0.078
	23.6544	1.563		0
	23.6672	3.516		0
	23.68	0.938		0.078
	23.6928	0.547		0.156
	23.7056	0.859		0.078
	23.7184	1.875		0.156
	23.7312	1.016		0.078
	23.744	1.328		0.078
	23.7568	2.813		0.078
	23.7696	1.016		0
	23.7824	1.25		0.078
	23.7952	1.563		0.078
	23.808	1.484		0.156
	23.8208	1.25		0.078
	23.8336	3.359		0.234
	23.8464	1.563		0.391
	23.8592	1.172		0.234
	23.872	4.063		0.078
	23.8848	8.906		0.078
	23.8976	1.094		0.078
	23.9104	1.563		0.156
	23.9232	1.25		0.156
	23.936	0.547		0
	23.9488	0.547		0
	23.9616	0.703		0.078
	23.9744	0.938		0.156
	23.9872	0.859		0
	24	0.703		0.078
	24.0128	0.625		0
	24.0256	1.016		0
	24.0384	1.406		0
	24.0512	0.781		0.234
	24.064	0.625		0.156
	24.0768	0.547		0.234
	24.0896	2.109		0.156
	24.1024	1.25		0.078
	24.1152	0.938		0.156
	24.128	0.859		0.078
	24.1408	0.859		0
	24.1536	0.781		0.156
	24.1664	1.563		0.078
	24.1792	1.172		0.078
	24.192	2.109		0.078
	24.2048	1.328		0
	24.2176	0.781		0.234
	24.2304	1.094		0
	24.2432	0.938		0
	24.256	0.625		0.078
	24.2688	0.781		0
	24.2816	1.406		0.078
	24.2944	1.406		0.234
	24.3072	1.094		0.078
	24.32	0.938		0.078
	24.3328	0.469		0.078
	24.3456	1.094		0.234
	24.3584	1.016		0.078
	24.3712	2.422		0.078
	24.384	1.25		0
	24.3968	0.859		0.078
	24.4096	2.5		0.078
	24.4224	1.875		0.078
	24.4352	0.625		0.078
	24.448	1.172		0
	24.4608	2.188		0.156
	24.4736	1.172		0.078
	24.4864	1.094		0.078
	24.4992	0.703		0
	24.512	0.469		0
	24.5248	0.781		0.156
	24.5376	0.703		0.156
	24.5504	0.469		0.078
	24.5632	1.016		0
	24.576	0.938		0.234
	24.5888	0.547		0.156
	24.6016	1.406		0.234
	24.6144	1.797		0
	24.6272	1.953		0
	24.64	0.703		0
	24.6528	0.469		0.078
	24.6656	0.547		0.313
	24.6784	1.563		0.078
	24.6912	1.094		0
	24.704	0.547		0.156
	24.7168	1.094		0
	24.7296	0.938		0.234
	24.7424	1.25		0.078
	24.7552	1.094		0.156
	24.768	0.703		0.156
	24.7808	0.781		0
	24.7936	0.938		0
	24.8064	0.938		0
	24.8192	0.703		0.078
	24.832	0.625		0.078
	24.8448	1.328		0.078
	24.8576	1.875		0
	24.8704	1.875		0
	24.8832	1.094		0.078
	24.896	0.938		0.078
	24.9088	1.016		0
	24.9216	0.938		0.156
	24.9344	0.859		0
	24.9472	1.484		0.078
	24.96	2.422		0.156
	24.9728	0.625		0.078
	24.9856	0.781		0
	24.9984	0.938		0.078
	25.0112	4.063		0
	25.024	6.094		0
	25.0368	0.938		0
	25.0496	0.547		0
	25.0624	2.188		0.078
	25.0752	5.547		0.156
	25.088	1.094		0.156
	25.1008	1.016		0.078
	25.1136	1.094		0.078
	25.1264	0.703		0.078
	25.1392	0.781		0.078
	25.152	1.094		0.156
	25.1648	0.859		0.078
	25.1776	2.109		0.156
	25.1904	0.625		0.234
	25.2032	1.328		0.156
	25.216	1.484		0
	25.2288	1.016		0.078
	25.2416	0.938		0.078
	25.2544	0.703		0.156
	25.2672	0.859		0
	25.28	1.094		0.078
	25.2928	0.391		0
	25.3056	1.016		0.156
	25.3184	0.938		0.469
	25.3312	8.125		0.156
	25.344	2.031		0.078
	25.3568	1.563		0
	25.3696	0.625		0
	25.3824	1.25		0.156
	25.3952	0.469		0.156
	25.408	1.016		0.078
	25.4208	0.781		0
	25.4336	0.938		0
	25.4464	0.781		0
	25.4592	0.469		0.078
	25.472	0.703		0.156
	25.4848	1.484		0.156
	25.4976	5.859		0.156
	25.5104	0.547		0.078
	25.5232	1.953		0.234
	25.536	0.859		0
	25.5488	1.094		0
	25.5616	0.938		0.078
	25.5744	2.578		0
[truncated: 5,810 more rows]

## Sheet: S6d
		Halo-A488		SNAP-SiR
	0	141.25		210.781
	0.0064	169.844		201.406
	0.0128	166.719		227.656
	0.0192	168.906		202.031
	0.0256	168.594		199.688
	0.032	167.813		207.969
	0.0384	161.719		187.969
	0.0448	164.375		191.25
	0.0512	159.531		202.813
	0.0576	160.938		183.125
	0.064	162.813		195
	0.0704	143.75		210.781
	0.0768	128.281		199.063
	0.0832	135.938		187.344
	0.0896	116.25		176.875
	0.096	112.813		175.781
	0.1024	108.906		190.781
	0.1088	109.063		197.5
	0.1152	98.125		185.781
	0.1216	90.938		203.906
	0.128	106.25		196.563
	0.1344	93.906		182.344
	0.1408	88.281		179.063
	0.1472	87.5		170.625
	0.1536	98.594		144.688
	0.16	98.906		150.938
	0.1664	104.531		155.313
	0.1728	104.688		166.094
	0.1792	97.031		171.406
	0.1856	82.813		158.281
	0.192	99.219		161.875
	0.1984	114.531		166.25
	0.2048	131.563		157.969
	0.2112	133.906		182.969
	0.2176	144.531		162.344
	0.224	126.25		153.125
	0.2304	115.156		157.344
	0.2368	122.5		158.906
	0.2432	103.281		146.25
	0.2496	100.625		156.719
	0.256	92.031		169.688
	0.2624	101.563		177.813
	0.2688	82.188		175.938
	0.2752	72.813		183.281
	0.2816	79.844		173.125
	0.288	90.938		171.875
	0.2944	87.969		163.125
	0.3008	107.969		165.313
	0.3072	90.469		163.281
	0.3136	84.219		152.813
	0.32	93.75		153.438
	0.3264	100.313		161.094
	0.3328	109.063		161.875
	0.3392	102.344		162.188
	0.3456	94.219		143.594
	0.352	87.813		127.5
	0.3584	77.656		132.656
	0.3648	74.688		147.813
	0.3712	88.594		148.906
	0.3776	104.375		156.094
	0.384	110.938		165.156
	0.3904	100.938		164.063
	0.3968	97.969		156.719
	0.4032	130.156		169.531
	0.4096	115.781		162.031
	0.416	101.563		163.281
	0.4224	121.875		145.625
	0.4288	116.563		123.906
	0.4352	115.781		125.625
	0.4416	114.219		122.656
	0.448	112.5		136.563
	0.4544	95		122.813
	0.4608	96.875		134.375
	0.4672	92.031		119.063
	0.4736	86.875		125.469
	0.48	85		129.375
	0.4864	97.813		142.344
	0.4928	89.219		130.625
	0.4992	91.563		136.719
	0.5056	99.688		160.938
	0.512	100.625		160.781
	0.5184	101.25		164.844
	0.5248	92.188		152.813
	0.5312	111.25		163.438
	0.5376	116.094		174.531
	0.544	100.156		150
	0.5504	91.563		137.188
	0.5568	103.75		168.281
	0.5632	110.625		144.844
	0.5696	116.875		148.906
	0.576	115.156		147.031
	0.5824	115.313		159.219
	0.5888	103.75		149.219
	0.5952	108.906		146.406
	0.6016	119.844		140.156
	0.608	105.469		135.781
	0.6144	102.813		136.406
	0.6208	97.969		133.125
	0.6272	91.406		147.5
	0.6336	87.188		144.844
	0.64	89.063		158.125
	0.6464	93.75		156.406
	0.6528	91.094		151.719
	0.6592	86.406		137.656
	0.6656	91.719		143.594
	0.672	103.75		140.469
	0.6784	86.563		135.625
	0.6848	79.688		130.938
	0.6912	76.406		128.438
	0.6976	86.25		148.438
	0.704	87.969		131.25
	0.7104	103.125		146.406
	0.7168	98.281		166.406
	0.7232	76.563		160.781
	0.7296	78.75		154.688
	0.736	95.938		154.219
	0.7424	110.156		168.906
	0.7488	112.813		161.563
	0.7552	123.75		165.156
	0.7616	105.313		171.719
	0.768	89.688		177.344
	0.7744	96.875		160.469
	0.7808	100.625		158.906
	0.7872	94.688		166.719
	0.7936	72.344		158.125
	0.8	92.031		174.844
	0.8064	102.813		181.875
	0.8128	88.125		183.594
	0.8192	96.25		177.344
	0.8256	98.75		189.688
	0.832	94.531		175.313
	0.8384	73.75		165.938
	0.8448	72.031		161.406
	0.8512	100.625		169.688
	0.8576	93.594		152.031
	0.864	92.813		157.656
	0.8704	87.031		148.125
	0.8768	84.375		142.813
	0.8832	85.156		140.313
	0.8896	97.5		155.781
	0.896	115.625		162.5
	0.9024	102.188		167.188
	0.9088	112.5		179.219
	0.9152	119.844		194.219
	0.9216	117.969		193.75
	0.928	109.063		185.938
	0.9344	100.938		183.438
	0.9408	90.313		164.063
	0.9472	89.844		155.156
	0.9536	108.594		179.688
	0.96	116.25		179.688
	0.9664	114.219		173.125
	0.9728	101.875		169.375
	0.9792	104.219		168.438
	0.9856	111.406		179.063
	0.992	125.938		199.531
	0.9984	124.531		204.375
	1.0048	114.219		179.688
	1.0112	113.594		168.281
	1.0176	107.656		172.656
	1.024	108.75		184.063
	1.0304	104.375		153.281
	1.0368	82.5		160.469
	1.0432	83.438		151.719
	1.0496	101.875		143.438
	1.056	101.875		164.531
	1.0624	90.313		161.563
	1.0688	87.656		164.531
	1.0752	95.781		171.406
	1.0816	99.688		157.031
	1.088	109.688		155.156
	1.0944	117.656		158.438
	1.1008	97.656		146.094
	1.1072	98.75		130.313
	1.1136	92.813		126.875
	1.12	90.469		126.25
	1.1264	90.938		136.875
	1.1328	102.969		143.125
	1.1392	108.75		152.5
	1.1456	104.531		142.5
	1.152	108.906		158.594
	1.1584	116.406		157.031
	1.1648	108.594		147.344
	1.1712	95.469		122.813
	1.1776	90		135.625
	1.184	109.063		158.75
	1.1904	91.875		133.75
	1.1968	97.969		138.906
	1.2032	97.656		131.094
	1.2096	93.281		142.344
	1.216	86.563		145.156
	1.2224	83.438		138.125
	1.2288	76.406		139.063
	1.2352	74.375		139.063
	1.2416	68.906		153.281
	1.248	79.844		143.906
	1.2544	62.5		156.875
	1.2608	62.813		159.219
	1.2672	62.5		150.313
	1.2736	63.438		140.781
	1.28	67.969		149.063
	1.2864	60		135.781
	1.2928	53.594		137.969
	1.2992	60.469		142.188
	1.3056	68.906		136.875
	1.312	67.969		144.531
	1.3184	75.781		152.813
	1.3248	73.75		145.625
	1.3312	72.031		149.688
	1.3376	62.656		145.313
	1.344	70.313		136.094
	1.3504	63.594		152.656
	1.3568	65.625		156.875
	1.3632	67.813		153.438
	1.3696	70		162.344
	1.376	70		142.5
	1.3824	52.5		117.5
	1.3888	57.031		145.938
	1.3952	69.063		128.75
	1.4016	55.156		127.5
	1.408	74.063		124.375
	1.4144	82.969		131.094
	1.4208	74.688		139.688
	1.4272	81.719		152.031
	1.4336	75.781		138.125
	1.44	79.688		133.594
	1.4464	74.063		133.281
	1.4528	65.938		132.344
	1.4592	68.594		138.594
	1.4656	65.938		129.688
	1.472	50.313		118.594
	1.4784	60		127.656
	1.4848	63.281		132.344
	1.4912	64.219		125.938
	1.4976	71.875		127.969
	1.504	87.188		122.188
	1.5104	88.906		118.594
	1.5168	88.594		119.063
	1.5232	93.75		115.313
	1.5296	101.094		96.094
	1.536	103.438		117.031
	1.5424	109.844		126.25
	1.5488	115.625		133.594
	1.5552	115		155.625
	1.5616	106.875		151.094
	1.568	101.25		143.594
	1.5744	118.438		126.406
	1.5808	108.594		130.938
	1.5872	118.75		144.688
	1.5936	117.5		132.969
	1.6	99.063		132.969
	1.6064	107.969		132.5
	1.6128	103.906		139.688
	1.6192	113.594		147.813
	1.6256	110		159.375
	1.632	97.188		147.031
	1.6384	92.188		148.125
	1.6448	102.5		150.469
	1.6512	87.813		147.656
	1.6576	95		156.875
	1.664	108.125		148.906
	1.6704	113.75		137.5
	1.6768	105.625		141.563
	1.6832	110.156		154.219
	1.6896	137.031		165.938
	1.696	123.125		158.281
	1.7024	128.594		153.75
	1.7088	124.844		146.094
	1.7152	125.781		131.25
	1.7216	115.469		118.594
	1.728	115.625		132.813
	1.7344	127.813		138.125
	1.7408	127.813		144.219
	1.7472	147.656		160.469
	1.7536	137.031		148.125
	1.76	143.125		153.438
	1.7664	129.219		163.75
	1.7728	131.406		142.188
	1.7792	124.375		174.219
	1.7856	122.813		165
	1.792	143.438		192.188
	1.7984	129.844		159.844
	1.8048	130.938		181.719
	1.8112	160.781		197.813
	1.8176	146.406		170.469
	1.824	121.875		153.75
	1.8304	120.313		156.875
	1.8368	134.531		161.719
	1.8432	115.469		145
	1.8496	119.688		148.594
	1.856	121.719		150.469
	1.8624	121.719		156.875
	1.8688	128.438		164.063
	1.8752	150.313		167.344
	1.8816	143.75		149.063
	1.888	135		152.344
	1.8944	125.313		168.281
	1.9008	119.531		177.5
	1.9072	107.344		173.594
	1.9136	107.656		179.531
	1.92	115.625		181.563
	1.9264	133.125		171.25
	1.9328	127.188		171.406
	1.9392	104.375		175.156
	1.9456	79.219		156.406
	1.952	111.719		157.813
	1.9584	118.438		173.75
	1.9648	111.563		168.438
	1.9712	92.344		148.125
	1.9776	83.438		143.75
	1.984	78.594		139.531
	1.9904	92.188		149.063
	1.9968	91.875		146.406
	2.0032	93.438		150.469
	2.0096	87.344		138.125
	2.016	86.094		146.406
	2.0224	90.156		140.938
	2.0288	100.938		119.219
	2.0352	105		117.031
	2.0416	99.375		125.313
	2.048	99.844		131.563
	2.0544	114.688		122.813
	2.0608	109.844		123.438
	2.0672	94.063		125
	2.0736	72.813		127.344
	2.08	84.844		140.781
	2.0864	70.938		143.906
	2.0928	70.156		120.156
	2.0992	71.25		121.406
	2.1056	65.313		127.656
	2.112	78.75		108.438
	2.1184	93.594		108.281
	2.1248	84.688		119.844
	2.1312	71.406		122.969
	2.1376	70.469		114.219
	2.144	66.406		114.375
	2.1504	73.594		132.969
	2.1568	74.688		125.469
	2.1632	75.156		147.813
	2.1696	83.281		147.344
	2.176	90.469		165.625
	2.1824	98.594		175.156
	2.1888	101.406		149.531
	2.1952	99.531		150.625
	2.2016	110		160.469
	2.208	97.5		148.75
	2.2144	104.063		138.438
	2.2208	104.688		134.219
	2.2272	100.781		123.281
	2.2336	97.031		127.031
	2.24	90.313		117.5
	2.2464	93.75		134.531
	2.2528	93.594		136.719
	2.2592	92.656		150.781
	2.2656	101.406		139.688
	2.272	95.625		136.719
	2.2784	100.781		152.344
	2.2848	80.313		142.031
	2.2912	92.5		136.563
	2.2976	76.875		124.375
	2.304	72.813		134.063
	2.3104	92.5		135
	2.3168	105.469		140.625
	2.3232	109.375		147.813
	2.3296	97.656		136.094
	2.336	85		144.844
	2.3424	92.5		139.688
	2.3488	97.344		153.125
	2.3552	109.531		164.844
	2.3616	103.906		159.844
	2.368	98.125		168.75
	2.3744	76.563		160.625
	2.3808	80.625		168.125
	2.3872	75.469		163.281
	2.3936	89.063		162.969
	2.4	91.25		145
	2.4064	92.656		125
	2.4128	87.344		124.688
	2.4192	100.313		138.281
	2.4256	91.719		126.406
	2.432	86.563		112.188
	2.4384	77.5		116.094
	2.4448	77.188		145.781
	2.4512	91.094		139.531
	2.4576	95.313		128.594
	2.464	108.594		132.813
	2.4704	101.25		125.313
	2.4768	89.375		117.344
	2.4832	97.5		123.906
	2.4896	80		134.844
	2.496	79.688		129.063
	2.5024	88.594		126.094
	2.5088	89.688		115
	2.5152	80.469		127.344
	2.5216	90.313		135.781
	2.528	101.094		138.594
	2.5344	103.281		136.875
	2.5408	101.563		136.875
	2.5472	80.469		124.688
	2.5536	76.406		122.969
	2.56	75.625		121.563
	2.5664	82.656		123.75
	2.5728	98.125		117.656
	2.5792	100.469		114.219
	2.5856	99.063		124.688
	2.592	108.125		119.531
	2.5984	99.844		115.938
	2.6048	104.844		117.813
	2.6112	93.906		115.469
	2.6176	88.281		119.688
	2.624	92.031		117.344
	2.6304	79.688		109.531
	2.6368	93.75		98.75
	2.6432	96.719		106.719
	2.6496	100.156		106.719
	2.656	103.906		101.406
	2.6624	96.094		95.938
	2.6688	81.094		83.281
	2.6752	78.906		86.563
	2.6816	80.938		81.563
	2.688	94.844		89.375
	2.6944	101.563		100.469
	2.7008	94.688		96.406
	2.7072	93.281		103.281
	2.7136	96.094		111.563
	2.72	98.906		107.813
	2.7264	100.625		111.875
	2.7328	124.063		131.25
	2.7392	113.906		117.969
	2.7456	113.125		114.219
	2.752	121.719		112.656
	2.7584	135.781		108.125
	2.7648	121.094		102.656
	2.7712	101.875		115.938
	2.7776	83.594		119.844
	2.784	80.938		113.75
	2.7904	72.813		110.313
	2.7968	62.969		106.563
	2.8032	63.125		103.281
	2.8096	66.406		120.156
	2.816	64.688		122.188
	2.8224	68.75		124.844
	2.8288	80.313		126.875
	2.8352	78.438		119.375
	2.8416	76.719		106.563
	2.848	86.406		122.031
	2.8544	87.344		123.906
	2.8608	83.594		133.281
	2.8672	113.594		131.719
	2.8736	107.5		145.938
	2.88	90.625		145.625
	2.8864	74.375		134.531
	2.8928	82.813		125.625
	2.8992	83.438		137.188
	2.9056	95.625		150.313
	2.912	101.875		140.781
	2.9184	95.625		129.375
	2.9248	101.719		115.625
	2.9312	92.969		118.906
	2.9376	95.313		106.719
	2.944	65.469		111.719
	2.9504	64.531		94.063
	2.9568	67.344		106.25
	2.9632	87.969		114.063
	2.9696	96.406		118.594
	2.976	98.594		104.844
	2.9824	95.469		105.313
	2.9888	90.625		110.469
	2.9952	95.781		118.125
	3.0016	100.781		120.625
	3.008	93.75		122.969
	3.0144	95		116.875
	3.0208	93.281		125
	3.0272	100.938		117.031
	3.0336	99.063		111.719
	3.04	92.188		112.031
	3.0464	91.094		130.156
	3.0528	86.719		125.781
	3.0592	102.344		133.594
	3.0656	111.25		127.813
	3.072	82.813		124.063
	3.0784	92.656		115.938
	3.0848	96.094		113.281
	3.0912	97.813		136.719
	3.0976	107.344		118.125
	3.104	98.125		104.688
	3.1104	95.781		108.906
	3.1168	96.406		108.438
	3.1232	89.688		109.844
	3.1296	97.969		102.656
	3.136	86.563		102.344
	3.1424	84.531		89.063
	3.1488	86.25		110.781
	3.1552	80.781		105.781
	3.1616	77.344		105.469
	3.168	96.719		118.594
	3.1744	81.875		110.938
	3.1808	65.313		101.875
	3.1872	77.188		108.594
	3.1936	87.344		99.688
	3.2	72.188		108.438
	3.2064	90.156		112.969
	3.2128	94.219		129.375
	3.2192	99.688		134.844
	3.2256	99.688		133.281
	3.232	97.969		131.563
	3.2384	93.125		127.031
	3.2448	97.656		126.25
	3.2512	99.531		120.625
	3.2576	87.188		126.875
	3.264	88.594		107.031
	3.2704	77.031		101.406
	3.2768	90.156		113.906
	3.2832	77.031		109.688
	3.2896	79.688		122.969
	3.296	81.406		137.031
	3.3024	78.906		127.969
	3.3088	82.188		124.531
	3.3152	78.281		108.906
	3.3216	71.094		126.406
	3.328	95.156		123.438
	3.3344	93.281		115
	3.3408	93.75		134.531
	3.3472	85.625		135.313
	3.3536	82.969		140.469
	3.36	82.5		137.969
	3.3664	95.313		136.25
	3.3728	93.906		148.438
	3.3792	88.594		146.719
	3.3856	90.938		154.844
	3.392	83.594		139.063
	3.3984	89.531		131.875
	3.4048	86.719		130
	3.4112	84.688		142.656
	3.4176	87.813		131.094
	3.424	97.969		145.781
	3.4304	85.313		139.844
	3.4368	75.469		129.063
	3.4432	71.406		133.125
	3.4496	70		122.344
	3.456	72.188		133.594
	3.4624	61.719		114.688
	3.4688	56.875		113.75
	3.4752	52.344		124.219
	3.4816	61.25		115.625
	3.488	66.563		113.75
	3.4944	70.938		122.969
	3.5008	65.313		118.594
	3.5072	64.844		114.063
	3.5136	90.938		119.219
	3.52	97.188		130.625
	3.5264	99.219		122.188
	3.5328	89.531		113.438
	3.5392	93.438		124.063
	3.5456	78.438		125.938
	3.552	89.688		137.031
	3.5584	76.719		132.5
	3.5648	83.594		127.188
	3.5712	80.313		127.656
	3.5776	81.719		127.5
	3.584	83.75		122.813
	3.5904	84.063		128.438
	3.5968	87.344		129.531
	3.6032	73.906		112.813
	3.6096	76.563		126.563
	3.616	87.969		135.625
	3.6224	84.688		129.375
	3.6288	76.406		130
	3.6352	65.938		128.75
	3.6416	76.719		130.625
	3.648	84.375		123.125
	3.6544	88.281		127.031
	3.6608	76.563		110.469
	3.6672	61.25		103.125
	3.6736	71.875		107.656
	3.68	78.281		102.656
	3.6864	95		101.094
	3.6928	83.438		107.656
	3.6992	72.656		100.313
	3.7056	80.781		103.125
	3.712	78.75		114.375
	3.7184	84.219		112.969
	3.7248	78.281		116.875
	3.7312	80		104.219
	3.7376	86.875		118.125
	3.744	76.875		124.219
	3.7504	87.031		127.813
	3.7568	87.813		138.281
	3.7632	90		138.75
	3.7696	93.906		140.156
	3.776	82.656		143.594
	3.7824	76.563		114.844
	3.7888	80.469		129.531
	3.7952	63.594		116.406
	3.8016	63.125		116.25
	3.808	72.969		127.031
	3.8144	72.188		115.469
	3.8208	77.344		119.063
	3.8272	74.844		110.781
	3.8336	85.625		116.25
	3.84	87.188		108.75
	3.8464	92.188		117.5
	3.8528	92.656		129.375
	3.8592	95.938		130.938
	3.8656	88.438		137.813
	3.872	88.594		127.188
	3.8784	91.719		122.188
	3.8848	78.438		126.25
	3.8912	90.625		122.188
	3.8976	86.406		118.594
	3.904	111.094		125.938
	3.9104	107.656		129.063
	3.9168	111.875		118.438
	3.9232	105.781		128.281
	3.9296	130.156		141.719
	3.936	129.688		142.5
	3.9424	114.375		151.406
	3.9488	94.844		137.656
	3.9552	87.031		132.969
	3.9616	74.688		132.031
	3.968	84.688		137.188
	3.9744	73.75		131.25
	3.9808	73.906		135.156
	3.9872	79.375		134.531
	3.9936	88.594		139.219
	4	87.031		133.594
	4.0064	85.313		126.719
	4.0128	72.5		140.625
	4.0192	79.688		130.469
	4.0256	79.063		118.281
	4.032	96.563		131.406
	4.0384	82.813		140.938
	4.0448	75		128.75
	4.0512	71.25		140.781
	4.0576	73.594		125.469
	4.064	71.875		140
	4.0704	72.969		134.219
	4.0768	78.906		134.219
	4.0832	76.875		135.781
	4.0896	61.719		132.656
	4.096	65.469		140.313
	4.1024	67.656		142.031
	4.1088	70.156		139.375
	4.1152	66.25		132.5
	4.1216	69.375		123.438
	4.128	64.063		110.156
	4.1344	59.375		102.344
	4.1408	60.313		103.906
	4.1472	59.219		114.844
	4.1536	57.813		116.563
	4.16	63.281		118.281
	4.1664	62.344		110
	4.1728	63.75		112.344
	4.1792	75.938		127.188
	4.1856	81.406		133.594
	4.192	92.031		135
	4.1984	90.469		130.313
	4.2048	97.813		119.219
	4.2112	98.594		122.813
	4.2176	87.813		126.875
	4.224	88.125		133.75
	4.2304	103.281		147.813
	4.2368	97.813		139.844
	4.2432	106.25		142.656
	4.2496	102.031		144.531
	4.256	77.5		126.094
	4.2624	64.844		132.656
	4.2688	61.875		113.75
	4.2752	59.063		115.156
	4.2816	63.125		109.688
	4.288	43.75		113.594
	4.2944	40		113.125
	4.3008	43.906		109.688
	4.3072	54.219		112.5
	4.3136	46.25		118.438
	4.32	49.531		122.969
	4.3264	58.438		113.438
	4.3328	65.469		123.75
	4.3392	72.5		127.188
	4.3456	59.531		128.125
	4.352	83.75		137.031
	4.3584	77.969		141.25
	4.3648	93.438		126.563
	4.3712	79.688		133.906
	4.3776	73.75		130.781
	4.384	92.969		136.406
	4.3904	93.281		136.094
	4.3968	92.188		135.625
	4.4032	90.781		144.063
	4.4096	97.344		155.938
	4.416	86.094		144.375
	4.4224	96.719		142.656
	4.4288	102.656		133.125
	4.4352	100.313		125.781
	4.4416	98.281		146.719
	4.448	109.531		147.188
	4.4544	106.25		139.688
	4.4608	92.188		135.781
	4.4672	107.813		146.719
	4.4736	130.625		121.25
	4.48	114.531		118.281
	4.4864	102.969		114.375
	4.4928	101.406		122.5
	4.4992	86.563		120
	4.5056	95.156		131.719
	4.512	90.781		123.594
	4.5184	89.219		131.094
	4.5248	92.813		134.531
	4.5312	99.375		115
	4.5376	98.438		124.063
	4.544	108.75		141.25
	4.5504	133.125		142.188
	4.5568	120		139.219
	4.5632	109.531		137.344
	4.5696	121.406		157.969
	4.576	102.031		158.125
	4.5824	104.063		131.406
	4.5888	117.344		133.906
	4.5952	108.438		132.969
	4.6016	103.281		134.531
	4.608	92.656		141.563
	4.6144	103.594		123.438
	4.6208	88.906		108.125
	4.6272	91.563		110.469
	4.6336	111.094		117.656
	4.64	105.781		113.125
	4.6464	95.156		106.406
	4.6528	84.688		105.938
	4.6592	91.875		107.813
	4.6656	108.75		112.344
	4.672	98.281		123.594
	4.6784	102.188		120.313
	4.6848	99.063		121.25
	4.6912	103.438		119.531
	4.6976	109.063		115.938
	4.704	91.563		114.375
	4.7104	70		102.5
	4.7168	68.594		99.219
	4.7232	78.75		106.875
	4.7296	98.594		105.781
	4.736	98.906		117.656
	4.7424	102.969		116.875
	4.7488	98.438		109.063
	4.7552	104.688		117.344
	4.7616	112.656		112.5
	4.768	114.219		121.406
	4.7744	107.5		126.563
	4.7808	104.688		143.281
	4.7872	116.719		126.406
	4.7936	116.406		113.281
	4.8	122.188		114.688
	4.8064	108.75		117.813
	4.8128	120.938		119.844
	4.8192	122.031		121.25
	4.8256	126.875		110.469
	4.832	125.781		114.063
	4.8384	120.156		120.313
	4.8448	118.125		124.219
	4.8512	129.531		129.063
	4.8576	107.656		124.219
	4.864	106.875		118.281
	4.8704	109.063		107.969
	4.8768	110.156		114.219
	4.8832	116.406		110.469
	4.8896	108.75		109.531
	4.896	95.625		114.375
	4.9024	98.75		118.594
	4.9088	109.063		107.969
	4.9152	119.375		107.5
	4.9216	107.656		114.531
	4.928	129.219		127.969
	4.9344	128.125		114.375
	4.9408	122.344		114.375
	4.9472	103.75		126.875
	4.9536	105.313		118.125
	4.96	93.594		124.219
	4.9664	97.188		99.844
	4.9728	91.563		99.375
	4.9792	93.438		94.531
	4.9856	83.125		99.688
	4.992	78.281		110.625
	4.9984	68.281		102.5
	5.0048	63.906		104.531
	5.0112	63.906		109.063
	5.0176	69.375		110.781
	5.024	81.563		112.969
	5.0304	76.25		116.719
	5.0368	81.406		117.344
	5.0432	85.781		116.719
	5.0496	81.563		122.031
	5.056	88.594		115.313
	5.0624	76.875		115.469
	5.0688	70.781		116.719
	5.0752	67.656		119.219
	5.0816	78.906		118.281
	5.088	87.656		126.563
	5.0944	75		118.906
	5.1008	82.5		108.281
	5.1072	57.344		113.906
	5.1136	62.031		123.906
	5.12	70.781		122.5
	5.1264	91.875		128.594
	5.1328	110		139.531
	5.1392	120.313		136.25
	5.1456	111.875		128.281
	5.152	80		136.719
	5.1584	99.531		142.344
	5.1648	123.75		156.25
	5.1712	117.969		154.063
	5.1776	105.469		164.375
	5.184	90.625		160
	5.1904	114.375		160.313
	5.1968	135.938		162.5
	5.2032	127.188		164.219
	5.2096	122.188		154.063
	5.216	112.813		151.406
	5.2224	146.875		132.031
	5.2288	140.938		142.656
	5.2352	110.469		142.5
	5.2416	97.188		138.438
	5.248	118.594		131.875
	5.2544	136.719		129.844
	5.2608	120.469		137.5
	5.2672	116.406		133.75
	5.2736	106.875		122.031
	5.28	91.563		117.5
	5.2864	96.25		117.969
	5.2928	91.563		112.969
	5.2992	102.813		115.781
	5.3056	134.219		134.844
	5.312	118.125		133.281
	5.3184	98.125		109.063
	5.3248	93.281		129.688
	5.3312	106.719		123.594
	5.3376	119.531		121.875
	5.344	113.906		119.375
	5.3504	111.094		110.781
	5.3568	124.688		117.188
	5.3632	117.344		128.125
	5.3696	124.531		122.344
	5.376	120.156		125
	5.3824	129.531		111.563
	5.3888	117.656		111.719
	5.3952	124.688		112.188
	5.4016	103.125		110.781
	5.408	112.656		110.938
	5.4144	107.656		115.156
	5.4208	136.719		111.875
	5.4272	142.813		120.313
	5.4336	130.938		115.469
	5.44	135.313		115.313
	5.4464	131.719		127.813
	5.4528	110.781		134.219
	5.4592	131.094		137.969
	5.4656	137.031		143.75
	5.472	137.656		138.594
	5.4784	127.5		146.563
	5.4848	117.813		137.813
	5.4912	102.813		130.938
	5.4976	115.156		121.563
	5.504	133.594		118.281
	5.5104	127.5		118.438
	5.5168	132.5		124.688
	5.5232	139.688		133.75
	5.5296	120.313		140.781
	5.536	135.781		156.563
	5.5424	129.375		147.344
	5.5488	117.813		157.969
	5.5552	147.344		152.188
	5.5616	134.531		141.719
	5.568	119.531		130.781
	5.5744	117.813		135.938
	5.5808	116.25		136.719
	5.5872	109.531		141.875
	5.5936	108.906		145.938
	5.6	111.719		157.188
	5.6064	137.344		165.781
	5.6128	139.375		161.406
	5.6192	147.188		158.594
	5.6256	136.563		144.531
	5.632	119.375		138.906
	5.6384	103.75		130.469
	5.6448	105.625		153.906
	5.6512	117.969		144.531
	5.6576	131.719		119.844
	5.664	136.719		139.063
	5.6704	157.188		154.531
	5.6768	135.625		141.875
	5.6832	119.063		150.313
	5.6896	103.125		136.875
	5.696	98.125		114.219
	5.7024	97.5		126.25
	5.7088	112.344		120.156
	5.7152	108.438		125.313
	5.7216	116.406		118.438
	5.728	110.313		106.563
	5.7344	101.406		118.75
	5.7408	112.031		108.75
	5.7472	112.188		135
	5.7536	110.156		133.281
	5.76	111.406		132.656
	5.7664	117.031		146.406
	5.7728	113.125		147.188
	5.7792	112.031		131.875
	5.7856	117.031		132.188
	5.792	124.844		134.375
	5.7984	124.531		136.406
	5.8048	112.031		134.531
	5.8112	92.969		121.563
	5.8176	106.25		126.563
	5.824	94.375		109.375
	5.8304	110.156		106.563
	5.8368	107.344		110.156
	5.8432	108.125		117.969
	5.8496	91.25		110.625
	5.856	80.469		100.156
	5.8624	89.688		121.875
	5.8688	85.938		126.875
	5.8752	99.531		128.281
	5.8816	99.219		120.469
	5.888	86.875		119.063
	5.8944	89.375		130.781
	5.9008	95.938		129.375
	5.9072	100.469		132.031
	5.9136	91.875		118.438
	5.92	101.406		116.406
	5.9264	104.688		125.938
	5.9328	103.281		114.219
	5.9392	105.781		116.719
	5.9456	104.531		113.281
	5.952	100.313		111.25
	5.9584	105.313		104.688
	5.9648	101.563		107.344
	5.9712	91.563		108.75
	5.9776	85.156		119.844
	5.984	95.938		108.125
	5.9904	82.188		112.5
	5.9968	94.063		106.719
	6.0032	92.188		120.625
	6.0096	83.281		105.156
	6.016	92.344		111.719
	6.0224	90		118.906
	6.0288	101.563		130.313
	6.0352	98.125		114.844
	6.0416	81.406		124.844
	6.048	82.5		117.344
	6.0544	68.75		118.594
	6.0608	79.063		121.563
	6.0672	69.531		108.438
	6.0736	85		117.656
	6.08	84.844		141.563
	6.0864	77.5		129.375
	6.0928	85.313		121.25
	6.0992	91.875		134.063
	6.1056	75.469		124.844
	6.112	81.094		119.688
	6.1184	97.188		116.719
	6.1248	101.25		118.438
	6.1312	107.5		125.781
	6.1376	103.906		128.75
	6.144	93.125		122.031
	6.1504	94.688		129.063
	6.1568	88.281		116.406
	6.1632	94.531		122.188
	6.1696	91.25		117.344
	6.176	83.281		113.125
	6.1824	101.719		118.438
	6.1888	105.625		125
	6.1952	113.438		134.531
	6.2016	113.594		128.281
	6.208	117.813		149.531
	6.2144	102.656		156.875
	6.2208	122.969		143.281
	6.2272	118.438		157.031
	6.2336	115.781		151.563
	6.24	127.031		140.156
	6.2464	129.844		152.813
	6.2528	118.75		155.781
	6.2592	104.219		149.375
	6.2656	103.75		144.844
	6.272	109.531		154.063
	6.2784	107.969		152.188
	6.2848	105.938		151.094
	6.2912	121.406		159.375
	6.2976	132.031		155.469
	6.304	125.781		163.906
	6.3104	114.063		160
	6.3168	118.906		143.281
	6.3232	98.594		141.719
	6.3296	108.281		162.5
	6.336	108.125		161.25
	6.3424	133.125		185.313
	6.3488	144.844		179.375
	6.3552	151.563		160
	6.3616	120.313		157.031
	6.368	109.688		163.438
	6.3744	114.063		178.125
	6.3808	117.344		169.375
	6.3872	102.344		165.469
	6.3936	122.813		171.094
	6.4	130		179.375
	6.4064	122.969		163.906
	6.4128	116.719		162.5
	6.4192	112.031		164.688
	6.4256	124.375		160.938
	6.432	117.656		160.469
	6.4384	106.563		149.375
	6.4448	112.188		149.844
	6.4512	99.063		162.813
	6.4576	103.125		163.438
	6.464	100.625		157.188
	6.4704	92.344		159.063
	6.4768	88.125		152.344
	6.4832	92.188		139.531
	6.4896	81.406		133.125
	6.496	77.031		130.625
	6.5024	72.031		117.656
	6.5088	90.625		125.469
	6.5152	94.063		133.75
	6.5216	83.438		132.188
	6.528	83.906		111.563
	6.5344	86.563		114.219
	6.5408	69.844		117.344
	6.5472	85.313		116.25
	6.5536	78.438		129.531
	6.56	86.094		135.313
	6.5664	93.125		141.406
	6.5728	79.688		141.25
	6.5792	94.844		146.25
	6.5856	89.375		146.875
	6.592	102.188		151.094
	6.5984	100.625		150.625
	6.6048	107.813		159.688
	6.6112	114.531		158.906
	6.6176	122.344		148.906
	6.624	127.5		162.344
	6.6304	111.094		166.094
	6.6368	101.563		160.313
	6.6432	93.75		138.281
	6.6496	83.594		133.281
	6.656	79.219		134.531
	6.6624	72.813		136.094
	6.6688	64.375		125.469
	6.6752	67.188		137.656
	6.6816	79.375		164.219
	6.688	85.938		164.375
	6.6944	88.281		160.938
	6.7008	79.219		148.75
	6.7072	86.094		153.594
	6.7136	88.438		140.938
	6.72	90		143.594
	6.7264	81.563		141.406
	6.7328	84.063		143.75
	6.7392	85.625		137.969
	6.7456	75.625		122.344
	6.752	83.281		121.406
	6.7584	73.281		109.844
	6.7648	69.219		108.281
	6.7712	74.688		114.375
	6.7776	82.969		120.469
	6.784	73.75		114.688
	6.7904	87.031		135.156
	6.7968	95.938		119.375
	6.8032	89.375		124.688
	6.8096	109.063		127.188
	6.816	120		133.594
	6.8224	121.406		117.5
	6.8288	110.625		120.313
	6.8352	93.906		120.781
	6.8416	106.563		131.563
	6.848	91.25		119.688
	6.8544	77.031		127.031
	6.8608	71.875		130
	6.8672	75.469		124.531
	6.8736	79.375		128.75
	6.88	69.375		126.563
	6.8864	76.406		125
	6.8928	86.563		136.094
	6.8992	91.563		137.188
	6.9056	96.094		128.594
	6.912	88.281		150.313
	6.9184	75.625		147.656
	6.9248	71.094		143.594
	6.9312	61.563		126.875
	6.9376	64.219		126.094
	6.944	61.094		131.25
	6.9504	60.313		129.375
	6.9568	66.094		124.688
	6.9632	72.5		110
	6.9696	70		116.875
	6.976	57.813		129.688
	6.9824	48.75		122.656
	6.9888	46.875		107.5
	6.9952	42.188		108.125
	7.0016	42.031		106.406
	7.008	49.063		101.563
	7.0144	54.375		103.125
	7.0208	63.594		96.406
	7.0272	62.5		90.938
	7.0336	69.844		98.281
	7.04	68.281		89.063
	7.0464	65		102.813
	7.0528	79.688		90.625
	7.0592	80.938		101.094
	7.0656	65.156		87.188
	7.072	72.5		82.344
	7.0784	67.344		83.438
	7.0848	70.625		89.219
	7.0912	58.438		93.281
	7.0976	63.438		94.531
	7.104	80		95.156
	7.1104	81.563		112.969
	7.1168	73.281		104.219
	7.1232	59.531		106.563
	7.1296	74.375		107.188
	7.136	79.531		99.063
	7.1424	72.344		96.25
	7.1488	73.125		105.469
	7.1552	76.875		99.375
	7.1616	94.219		111.094
	7.168	94.531		114.219
	7.1744	84.375		105.156
	7.1808	92.969		110
	7.1872	103.438		116.719
	7.1936	91.563		109.688
	7.2	85.156		117.344
	7.2064	86.875		133.281
	7.2128	82.031		112.031
	7.2192	74.688		108.75
	7.2256	86.875		106.563
	7.232	77.969		124.844
	7.2384	79.375		113.594
	7.2448	65.313		116.094
	7.2512	68.75		97.344
	7.2576	72.031		108.438
	7.264	65.313		93.906
	7.2704	73.906		99.531
	7.2768	85.313		99.531
	7.2832	85.781		101.406
	7.2896	74.531		91.563
	7.296	58.594		93.125
	7.3024	70.938		81.094
	7.3088	62.5		95.313
	7.3152	59.844		87.813
	7.3216	50.781		80
	7.328	48.125		92.969
	7.3344	46.563		84.219
	7.3408	47.656		74.375
	7.3472	54.531		80.625
	7.3536	57.188		81.563
	7.36	55.469		81.094
	7.3664	40		80.469
	7.3728	46.25		86.094
	7.3792	52.656		84.063
	7.3856	45.938		80.938
	7.392	51.719		92.031
	7.3984	55.156		103.438
	7.4048	53.906		102.656
	7.4112	61.406		107.188
	7.4176	60		87.969
	7.424	70.469		92.813
	7.4304	72.813		111.25
	7.4368	74.844		115.625
	7.4432	86.25		124.219
	7.4496	82.813		123.125
	7.456	76.563		105.938
	7.4624	73.594		116.406
	7.4688	64.375		110.938
	7.4752	64.375		113.75
	7.4816	77.813		114.844
	7.488	73.281		110.938
	7.4944	64.844		107.813
	7.5008	73.125		106.406
	7.5072	72.5		116.25
	7.5136	90		120.313
	7.52	107.031		124.219
	7.5264	108.125		131.563
	7.5328	112.344		120.156
	7.5392	107.031		118.281
	7.5456	102.344		115.313
	7.552	94.219		114.375
	7.5584	84.219		104.688
	7.5648	89.688		112.969
	7.5712	89.375		103.906
	7.5776	82.813		92.969
	7.584	87.813		114.688
	7.5904	89.531		118.281
	7.5968	85.625		114.688
	7.6032	76.563		113.594
	7.6096	74.688		117.813
	7.616	69.375		114.063
	7.6224	77.656		117.031
	7.6288	88.281		110.625
	7.6352	99.844		122.5
	7.6416	95.156		122.344
	7.648	98.75		122.813
	7.6544	103.281		109.063
	7.6608	114.219		122.188
	7.6672	113.281		115.625
	7.6736	103.594		110.469
	7.68	95.469		93.125
	7.6864	104.688		93.594
	7.6928	89.375		80.156
	7.6992	98.75		86.406
	7.7056	76.406		84.219
	7.712	68.281		87.031
	7.7184	67.969		90.781
	7.7248	65.469		100.625
	7.7312	71.25		91.875
	7.7376	83.281		92.656
	7.744	85.625		110.781
	7.7504	96.406		109.219
	7.7568	80		113.594
	7.7632	80.938		107.5
	7.7696	80		94.375
	7.776	78.906		97.813
	7.7824	80.781		107.813
	7.7888	92.031		115.781
	7.7952	83.906		94.219
	7.8016	92.344		111.25
	7.808	97.5		106.094
	7.8144	97.344		116.406
	7.8208	91.094		112.969
	7.8272	96.406		109.844
	7.8336	94.688		107.813
	7.84	86.406		108.438
	7.8464	84.375		118.438
	7.8528	66.406		100
	7.8592	67.813		97.656
	7.8656	77.344		93.125
	7.872	90		107.031
	7.8784	67.656		112.188
	7.8848	74.375		104.688
	7.8912	72.969		119.219
	7.8976	80.781		108.125
	7.904	87.031		108.125
	7.9104	80		97.813
	7.9168	86.406		91.25
	7.9232	77.188		93.906
	7.9296	83.438		90.469
	7.936	83.75		97.656
	7.9424	98.906		112.344
	7.9488	82.031		110.625
	7.9552	102.813		110.469
	7.9616	111.875		114.219
	7.968	95.625		112.813
	7.9744	86.094		113.594
	7.9808	81.094		98.281
	7.9872	102.5		109.375
	7.9936	99.531		107.656
	8	87.5		102.969
	8.0064	83.125		103.75
	8.0128	84.219		105.781
	8.0192	86.563		111.719
	8.0256	83.906		122.344
	8.032	87.188		120
	8.0384	91.25		123.125
	8.0448	83.438		113.281
	8.0512	85.313		115.156
	8.0576	89.688		109.688
	8.064	89.844		108.281
	8.0704	69.219		109.063
	8.0768	60.156		107.656
	8.0832	62.656		101.875
	8.0896	65.156		89.844
	8.096	59.688		91.563
	8.1024	62.344		95.469
	8.1088	48.438		93.281
	8.1152	57.969		90.938
	8.1216	61.25		107.5
	8.128	59.844		123.906
	8.1344	56.563		105.469
	8.1408	67.656		100.469
	8.1472	67.656		110.156
	8.1536	67.5		109.688
	8.16	68.281		112.031
	8.1664	60		116.25
	8.1728	55.781		130.469
	8.1792	59.375		128.281
	8.1856	62.188		113.438
	8.192	62.656		112.5
	8.1984	51.563		110.313
	8.2048	52.344		108.281
	8.2112	64.688		125.313
	8.2176	81.875		127.031
	8.224	83.75		119.531
	8.2304	80		134.531
	8.2368	79.063		127.656
	8.2432	73.125		124.531
	8.2496	69.375		124.531
	8.256	71.406		132.813
	8.2624	65.625		117.656
	8.2688	76.406		127.344
	8.2752	78.125		126.875
	8.2816	76.563		131.25
	8.288	68.125		147.188
	8.2944	65.938		144.063
	8.3008	68.594		146.719
	8.3072	65.313		146.875
	8.3136	62.5		120.156
	8.32	50.313		120.781
	8.3264	41.719		115.781
	8.3328	54.063		123.281
	8.3392	55.625		115.781
	8.3456	60.156		114.063
	8.352	68.594		118.125
	8.3584	66.406		127.031
	8.3648	72.969		122.813
	8.3712	69.531		119.375
	8.3776	83.125		115.781
	8.384	71.25		112.031
	8.3904	76.25		102.656
	8.3968	73.75		104.531
	8.4032	67.344		97.969
	8.4096	71.094		92.031
	8.416	72.813		104.844
	8.4224	62.813		116.094
	8.4288	67.5		99.844
	8.4352	66.719		101.094
	8.4416	75.156		100.313
	8.448	78.438		111.406
	8.4544	84.531		112.969
	8.4608	79.531		114.063
	8.4672	64.688		121.094
	8.4736	79.063		130.469
	8.48	81.563		139.375
	8.4864	80.625		131.875
	8.4928	81.094		111.563
	8.4992	76.563		114.844
	8.5056	67.969		113.75
	8.512	88.125		105.625
	8.5184	102.031		91.406
	8.5248	94.219		95
	8.5312	90.313		92.031
	8.5376	92.344		88.75
	8.544	84.063		101.25
	8.5504	89.219		105.469
	8.5568	82.5		109.531
	8.5632	69.688		104.844
	8.5696	67.969		113.281
	8.576	76.875		106.094
	8.5824	73.906		103.281
	8.5888	68.906		89.844
	8.5952	74.688		101.563
	8.6016	85.625		102.5
	8.608	82.813		104.531
	8.6144	88.281		120.156
	8.6208	86.25		130.938
	8.6272	88.438		121.563
	8.6336	92.5		109.531
	8.64	93.75		117.031
	8.6464	99.219		110.625
	8.6528	103.125		127.813
	8.6592	113.438		117.188
	8.6656	104.063		121.719
	8.672	118.438		120
	8.6784	114.063		122.656
	8.6848	117.5		123.906
	8.6912	99.063		122.5
	8.6976	84.844		109.688
	8.704	82.656		122.188
	8.7104	73.281		127.031
	8.7168	88.906		111.875
	8.7232	85		116.875
	8.7296	77.5		117.5
	8.736	70.156		116.875
	8.7424	62.969		124.688
	8.7488	85.938		122.969
	8.7552	84.063		123.125
	8.7616	84.375		120.469
	8.768	87.656		123.594
	8.7744	102.188		141.875
	8.7808	109.219		130
	8.7872	112.5		131.875
	8.7936	127.188		144.219
	8.8	112.969		132.656
	8.8064	126.25		122.813
	8.8128	118.281		134.219
	8.8192	117.969		130.625
	8.8256	107.813		124.844
	8.832	91.719		106.719
	8.8384	95		117.031
	8.8448	111.094		133.281
	8.8512	95.625		131.25
	8.8576	100		137.188
	8.864	117.813		139.219
	8.8704	109.531		129.688
	8.8768	93.125		118.281
	8.8832	83.438		115
	8.8896	82.031		119.063
	8.896	72.031		100.469
	8.9024	75.313		109.688
	8.9088	71.25		102.344
	8.9152	69.531		102.813
	8.9216	83.281		105.781
	8.928	99.219		117.656
	8.9344	102.031		106.25
	8.9408	114.063		109.375
	8.9472	107.188		107.344
	8.9536	102.188		91.563
	8.96	104.375		95.156
	8.9664	101.875		101.094
	8.9728	93.438		104.375
	8.9792	95.781		109.688
	8.9856	94.063		116.875
	8.992	95.313		114.375
	8.9984	114.844		110.469
	9.0048	117.656		112.656
	9.0112	94.844		115.781
	9.0176	100.469		116.875
	9.024	93.125		111.406
	9.0304	113.594		114.844
	9.0368	118.906		119.219
	9.0432	119.375		136.25
	9.0496	109.063		139.531
	9.056	106.563		144.375
	9.0624	105.313		136.719
	9.0688	90.938		113.125
	9.0752	97.813		116.563
	9.0816	91.25		108.438
	9.088	98.75		117.5
	9.0944	97.188		112.813
	9.1008	87.344		112.031
	9.1072	101.094		117.188
	9.1136	105.156		110.469
	9.12	93.281		106.094
	9.1264	95.781		101.719
	9.1328	82.188		100.625
	9.1392	87.969		102.813
	9.1456	93.906		111.875
	9.152	96.406		107.344
	9.1584	99.688		106.875
	9.1648	95.938		107.188
	9.1712	82.656		98.594
	9.1776	96.563		95.781
	9.184	92.656		103.438
	9.1904	94.375		118.438
	9.1968	86.25		107.969
	9.2032	76.563		113.281
	9.2096	80		106.875
	9.216	71.406		108.906
	9.2224	75.156		123.438
	9.2288	86.563		129.688
	9.2352	91.094		125.781
	9.2416	99.063		106.25
	9.248	104.375		124.531
	9.2544	103.906		110.156
	9.2608	97.344		112.813
	9.2672	108.594		123.125
	9.2736	99.375		115.781
	9.28	104.531		117.188
	9.2864	114.219		126.406
	9.2928	114.844		130.156
	9.2992	109.375		128.281
	9.3056	107.188		140.781
	9.312	98.281		130.313
	9.3184	99.844		127.813
	9.3248	101.406		138.125
	9.3312	100.469		141.719
	9.3376	107.5		126.094
	9.344	101.094		133.125
	9.3504	108.281		122.5
	9.3568	104.688		131.719
	9.3632	100.469		151.875
	9.3696	123.281		142.5
	9.376	106.406		137.813
	9.3824	110.938		125.313
	9.3888	112.344		122.5
	9.3952	124.844		115.469
	9.4016	125.938		110.156
	9.408	108.75		101.875
	9.4144	113.75		103.594
	9.4208	106.094		113.281
	9.4272	104.375		116.25
	9.4336	92.031		128.75
	9.44	103.438		127.188
	9.4464	92.031		109.844
	9.4528	101.719		114.688
	9.4592	102.188		122.031
	9.4656	104.063		117.188
	9.472	93.125		112.969
	9.4784	115.781		120.313
	9.4848	125.156		122.344
	9.4912	106.875		121.563
	9.4976	94.375		107.5
	9.504	99.688		113.125
	9.5104	116.406		122.969
	9.5168	118.906		111.563
	9.5232	131.094		130.156
	9.5296	149.375		134.219
	9.536	141.094		139.844
	9.5424	147.5		133.281
	9.5488	163.906		136.563
	9.5552	151.875		134.844
	9.5616	143.75		132.969
	9.568	130.469		131.406
	9.5744	143.75		139.375
	9.5808	146.406		140.156
	9.5872	148.438		143.438
	9.5936	128.906		139.531
	9.6	140.938		143.281
	9.6064	140.156		138.906
	9.6128	126.563		141.719
	9.6192	112.813		142.656
	9.6256	114.219		147.656
	9.632	108.906		133.281
	9.6384	109.063		127.969
	9.6448	108.906		127.188
	9.6512	117.344		134.531
	9.6576	119.688		135.156
	9.664	134.844		142.656
	9.6704	136.094		136.875
	9.6768	127.813		144.375
	9.6832	143.125		124.375
	9.6896	122.656		134.375
	9.696	120		118.594
	9.7024	127.344		136.25
	9.7088	118.75		120.156
	9.7152	113.438		126.875
	9.7216	123.75		127.344
	9.728	133.438		122.656
	9.7344	132.969		121.094
	9.7408	135.313		122.188
	9.7472	127.188		134.219
	9.7536	112.031		131.719
	9.76	107.031		121.406
	9.7664	105.313		122.344
	9.7728	108.594		118.906
	9.7792	107.969		115.938
	9.7856	98.906		102.656
	9.792	105.781		88.594
	9.7984	110.313		97.656
	9.8048	114.844		120.156
	9.8112	121.563		112.969
	9.8176	115.156		122.344
	9.824	124.375		115.625
	9.8304	117.656		135.156
	9.8368	110.781		114.531
	9.8432	100.156		113.906
	9.8496	95.938		124.531
	9.856	101.563		111.25
	9.8624	100.938		108.906
	9.8688	110		115.625
	9.8752	125		112.969
	9.8816	116.563		122.188
	9.888	106.719		119.375
	9.8944	109.531		114.844
	9.9008	121.563		109.375
	9.9072	120.313		117.188
	9.9136	137.656		139.063
	9.92	149.844		133.438
	9.9264	160		150.469
	9.9328	140.938		154.375
	9.9392	130.469		140.156
	9.9456	127.344		132.344
	9.952	117.031		133.75
	9.9584	114.375		124.688
	9.9648	114.688		133.438
	9.9712	120.313		123.438
	9.9776	132.344		130.156
	9.984	143.281		135.781
	9.9904	152.813		134.375
	9.9968	148.594		130.313
	10.0032	154.844		124.531
	10.0096	155.625		130.938
	10.016	149.063		121.719
	10.0224	147.656		125.156
	10.0288	150.938		125.938
	10.0352	135.313		118.594
	10.0416	125.781		121.094
	10.048	113.125		125.313
	10.0544	117.813		130.313
	10.0608	114.063		124.531
	10.0672	118.75		129.063
	10.0736	111.563		138.75
	10.08	92.188		129.844
	10.0864	100.625		135.313
	10.0928	99.219		124.531
	10.0992	99.531		122.969
	10.1056	104.375		122.969
	10.112	103.438		128.594
	10.1184	111.094		127.656
	10.1248	113.906		142.031
	10.1312	122.5		139.688
	10.1376	113.438		135.313
	10.144	97.344		132.656
	10.1504	98.438		148.594
	10.1568	83.125		133.438
	10.1632	101.25		137.031
	10.1696	99.375		139.688
	10.176	91.875		151.406
	10.1824	89.063		145.313
	10.1888	84.375		139.688
	10.1952	88.906		141.719
	10.2016	90.313		157.031
	10.208	94.063		150.938
	10.2144	101.25		147.188
	10.2208	106.875		135.938
	10.2272	110.625		134.688
	10.2336	101.563		130
	10.24	96.094		140.313
	10.2464	112.031		138.125
	10.2528	112.344		140.469
	10.2592	112.344		141.094
	10.2656	99.531		149.375
	10.272	92.344		144.531
	10.2784	112.5		155.469
	10.2848	126.563		160.938
	10.2912	125.313		150.156
	10.2976	146.25		152.031
	10.304	138.281		138.75
	10.3104	123.281		123.594
	10.3168	105		125.938
	10.3232	113.906		120.313
	10.3296	118.594		117.813
	10.336	134.219		119.844
	10.3424	133.281		112.344
	10.3488	141.094		105.313
	10.3552	144.531		110.156
	10.3616	149.375		105.469
	10.368	144.063		108.438
	10.3744	132.344		113.281
	10.3808	117.031		105
	10.3872	99.688		104.375
	10.3936	87.188		105
	10.4	102.188		122.5
	10.4064	108.438		127.813
	10.4128	113.906		133.906
	10.4192	114.844		140.625
	10.4256	102.656		131.094
	10.432	99.844		123.438
	10.4384	93.906		113.594
	10.4448	98.125		109.219
	10.4512	84.844		100.938
	10.4576	81.406		95.781
	10.464	93.438		102.5
	10.4704	93.594		108.125
	10.4768	92.813		101.094
	10.4832	90.781		101.094
	10.4896	105		102.813
	10.496	108.594		107.344
	10.5024	112.5		105.781
	10.5088	109.688		116.25
	10.5152	107.344		111.25
	10.5216	111.25		100.938
	10.528	102.188		108.438
	10.5344	100.156		102.188
	10.5408	93.125		99.531
	10.5472	87.969		97.188
	10.5536	89.531		93.594
	10.56	87.344		105.625
	10.5664	93.906		110.938
	10.5728	88.594		109.219
	10.5792	98.906		107.969
	10.5856	83.594		112.813
	10.592	86.719		117.969
	10.5984	91.563		130.156
	10.6048	86.563		134.531
	10.6112	86.094		119.844
	10.6176	83.75		122.344
	10.624	90.469		130
	10.6304	98.594		123.281
	10.6368	79.531		148.438
	10.6432	88.906		158.438
	10.6496	99.531		152.969
	10.656	110		156.406
	10.6624	96.094		152.656
	10.6688	97.5		140.469
	10.6752	102.188		135.313
	10.6816	114.688		144.844
	10.688	100.625		143.594
	10.6944	107.031		162.5
	10.7008	108.438		173.75
	10.7072	115.938		165.781
	10.7136	103.75		141.563
	10.72	97.656		141.719
	10.7264	96.875		130.938
	10.7328	115.156		152.031
	10.7392	123.75		147.969
	10.7456	107.188		149.063
	10.752	117.656		151.25
	10.7584	106.563		139.844
	10.7648	100.781		132.5
	10.7712	108.125		144.063
	10.7776	105.781		139.688
	10.784	104.688		129.219
	10.7904	107.344		148.438
	10.7968	115		133.281
	10.8032	133.906		140.938
	10.8096	120		132.344
	10.816	127.031		138.906
	10.8224	114.531		138.594
	10.8288	103.438		140.313
	10.8352	120		130.156
	10.8416	126.563		146.875
	10.848	132.969		166.25
	10.8544	127.5		170.313
	10.8608	122.5		160.313
	10.8672	115.938		147.188
	10.8736	117.5		168.281
	10.88	107.031		178.438
	10.8864	91.563		154.375
	10.8928	98.594		169.688
	10.8992	89.063		136.875
	10.9056	104.844		169.375
	10.912	98.594		159.375
	10.9184	94.688		163.281
	10.9248	117.188		177.813
	10.9312	118.438		169.844
	10.9376	105.938		177.5
	10.944	106.875		171.406
	10.9504	98.125		173.281
	10.9568	90.781		151.875
	10.9632	94.688		142.344
	10.9696	97.031		147.969
	10.976	94.219		154.375
	10.9824	100.156		163.125
	10.9888	108.594		161.406
	10.9952	106.719		148.125
	11.0016	95.625		156.25
	11.008	103.438		152.969
	11.0144	103.281		167.031
	11.0208	101.719		149.063
	11.0272	96.094		153.438
	11.0336	85.781		158.281
	11.04	74.688		154.688
	11.0464	71.094		140.469
	11.0528	68.438		124.531
	11.0592	70.156		106.719
	11.0656	70.156		126.25
	11.072	73.75		110.469
	11.0784	66.719		120.625
	11.0848	77.969		121.875
	11.0912	61.406		115
	11.0976	59.219		116.563
	11.104	68.125		102.188
	11.1104	63.906		107.031
	11.1168	70.938		119.844
	11.1232	75.313		124.531
	11.1296	68.594		124.063
	11.136	80.313		119.375
	11.1424	84.844		117.344
	11.1488	76.25		103.594
	11.1552	79.375		108.125
	11.1616	78.75		112.031
	11.168	69.375		119.375
	11.1744	73.75		127.5
	11.1808	65.156		132.969
	11.1872	58.594		129.375
	11.1936	51.25		138.438
	11.2	57.031		129.219
	11.2064	69.219		135
	11.2128	84.063		127.656
	11.2192	98.281		120.313
	11.2256	82.813		111.406
	11.232	84.375		107.813
	11.2384	74.531		111.719
	11.2448	78.281		111.25
	11.2512	73.594		121.094
	11.2576	90.625		112.813
	11.264	96.719		120
	11.2704	110.625		119.375
	11.2768	105.938		126.875
	11.2832	87.031		131.25
	11.2896	88.125		120.156
	11.296	75.469		121.25
	11.3024	81.875		119.063
	11.3088	85		111.25
	11.3152	90.156		109.063
	11.3216	89.531		109.219
	11.328	92.344		123.906
	11.3344	98.281		133.438
	11.3408	101.25		143.281
	11.3472	104.063		150.469
	11.3536	99.063		155
	11.36	94.844		126.719
	11.3664	98.125		129.688
	11.3728	97.344		125.625
	11.3792	101.094		128.75
	11.3856	107.5		126.563
	11.392	115.938		128.281
	11.3984	104.063		116.875
	11.4048	96.094		125.625
	11.4112	95.313		118.281
	11.4176	95.313		106.25
	11.424	104.844		109.063
	11.4304	111.875		115.313
	11.4368	107.344		107.5
	11.4432	96.563		112.344
	11.4496	94.688		101.094
	11.456	99.531		106.719
	11.4624	107.969		115.625
	11.4688	93.438		119.844
	11.4752	97.969		114.219
	11.4816	113.75		120.469
	11.488	104.531		126.094
	11.4944	97.188		130.156
	11.5008	93.594		119.063
	11.5072	83.594		122.969
	11.5136	85.313		106.094
	11.52	94.688		113.125
	11.5264	97.344		117.813
	11.5328	102.969		107.656
	11.5392	112.031		112.188
	11.5456	107.188		124.375
	11.552	97.344		119.063
	11.5584	100		114.688
	11.5648	100.938		125.781
	11.5712	90.469		114.688
	11.5776	87.813		123.438
	11.584	98.75		135.781
	11.5904	97.031		127.969
	11.5968	104.844		138.906
	11.6032	115		125.313
	11.6096	95.469		123.438
	11.616	94.688		125.781
	11.6224	108.75		124.375
	11.6288	99.063		131.875
	11.6352	96.875		136.719
	11.6416	96.406		117.188
	11.648	101.406		132.031
	11.6544	99.844		126.563
	11.6608	95.156		125.938
	11.6672	95.469		131.25
	11.6736	90.313		130.156
	11.68	100.313		140.469
	11.6864	109.375		137.969
	11.6928	96.406		137.656
	11.6992	98.438		130.313
	11.7056	85		130.156
	11.712	86.875		126.563
	11.7184	86.094		101.875
	11.7248	79.844		94.844
	11.7312	75.625		94.844
	11.7376	76.25		92.5
	11.744	69.531		105.156
	11.7504	62.188		103.906
	11.7568	68.125		107.344
	11.7632	65		105.469
	11.7696	75.625		108.906
	11.776	80.469		110.469
	11.7824	77.031		115.313
	11.7888	67.813		102.813
	11.7952	66.719		114.219
	11.8016	78.281		113.438
	11.808	84.063		135.156
	11.8144	77.656		122.344
	11.8208	75		127.656
	11.8272	76.563		126.25
	11.8336	71.563		117.656
	11.84	70.313		112.344
	11.8464	65.938		109.063
	11.8528	86.094		113.438
	11.8592	83.281		109.219
	11.8656	84.531		120
	11.872	92.969		113.281
	11.8784	74.375		109.531
	11.8848	60.469		109.844
	11.8912	49.531		120
	11.8976	51.094		128.125
	11.904	53.594		120.156
	11.9104	52.031		122.5
	11.9168	55		137.969
	11.9232	61.719		134.375
	11.9296	52.813		121.719
	11.936	59.531		130
	11.9424	62.188		130.938
	11.9488	65.469		133.125
	11.9552	61.563		122.656
	11.9616	59.375		119.219
	11.968	62.969		123.75
	11.9744	56.563		118.75
	11.9808	66.406		111.563
	11.9872	71.719		115.781
	11.9936	72.031		122.188
	12	70.469		119.063
	12.0064	79.531		120.469
	12.0128	90.156		117.031
	12.0192	80.781		116.563
	12.0256	85.938		121.719
	12.032	92.813		114.375
	12.0384	95.156		117.5
	12.0448	97.969		114.531
	12.0512	109.688		129.531
	12.0576	108.281		133.75
	12.064	116.25		141.406
	12.0704	101.719		144.219
	12.0768	105.469		144.063
	12.0832	97.344		172.031
	12.0896	118.906		145.625
	12.096	118.75		144.844
	12.1024	111.094		147.344
	12.1088	100.156		139.531
	12.1152	97.5		128.594
	12.1216	94.844		131.719
	12.128	100.313		122.813
	12.1344	106.25		118.594
	12.1408	103.438		121.563
	12.1472	94.688		119.219
	12.1536	100.313		132.344
	12.16	92.188		130.313
	12.1664	92.344		120.781
	12.1728	94.531		113.75
	12.1792	98.125		115.625
	12.1856	102.969		107.656
	12.192	93.281		107.969
	12.1984	88.594		119.844
	12.2048	101.406		131.406
	12.2112	107.5		124.531
	12.2176	111.406		125.625
	12.224	105.781		132.969
	12.2304	118.125		135.469
	12.2368	117.813		129.844
	12.2432	117.344		119.531
	12.2496	108.906		108.438
	12.256	103.75		114.688
	12.2624	100		103.75
	12.2688	85.313		108.125
	12.2752	85.625		104.688
	12.2816	75.781		124.375
	12.288	79.844		111.563
	12.2944	70.938		118.281
	12.3008	81.719		119.219
	12.3072	78.125		113.906
	12.3136	71.719		119.063
	12.32	66.406		110.938
	12.3264	59.688		103.438
	12.3328	55.781		104.531
	12.3392	56.094		106.719
	12.3456	57.031		104.844
	12.352	63.75		110.938
	12.3584	62.656		105.938
	12.3648	47.969		101.406
	12.3712	58.906		110.469
	12.3776	75.156		119.219
	12.384	79.375		128.594
	12.3904	77.188		124.844
	12.3968	71.563		123.906
	12.4032	75.781		120
	12.4096	66.563		125.469
	12.416	78.125		114.375
	12.4224	85		120
	12.4288	90.313		122.969
	12.4352	80.469		122.031
	12.4416	86.25		113.906
	12.448	90.625		102.031
	12.4544	83.438		115.469
	12.4608	83.594		115.156
	12.4672	79.531		124.063
	12.4736	73.281		123.906
	12.48	76.563		127.969
	12.4864	74.688		122.656
	12.4928	85.469		135.781
	12.4992	94.375		126.875
	12.5056	85.469		112.5
	12.512	88.906		114.219
	12.5184	86.406		116.563
	12.5248	62.656		101.719
	12.5312	70.156		110.938
	12.5376	64.063		108.75
	12.544	68.125		100.469
	12.5504	60.469		106.25
	12.5568	70		117.969
	12.5632	78.125		120.781
	12.5696	72.656		124.375
	12.576	71.563		124.844
	12.5824	74.063		126.563
	12.5888	79.219		120.156
	12.5952	88.594		127.031
	12.6016	84.375		137.969
	12.608	70.313		127.344
	12.6144	84.844		125.938
	12.6208	80.781		112.188
	12.6272	92.031		111.094
	12.6336	92.5		123.438
	12.64	100.781		122.969
	12.6464	83.906		112.813
	12.6528	93.906		131.25
	12.6592	100.156		135.313
	12.6656	96.875		114.844
	12.672	83.281		135.781
	12.6784	90.156		136.719
	12.6848	85		132.969
	12.6912	86.719		140
	12.6976	91.563		131.563
	12.704	83.75		145.469
	12.7104	69.688		133.75
	12.7168	81.719		134.063
	12.7232	79.531		127.031
	12.7296	74.375		132.188
	12.736	84.688		130
	12.7424	87.969		138.75
	12.7488	94.531		140.938
	12.7552	96.719		124.219
	12.7616	100		113.75
	12.768	102.344		132.656
	12.7744	99.219		123.125
	12.7808	96.094		112.5
	12.7872	95.156		126.719
[truncated: 2,687 more rows]
