# Supplementary material for: Apoptosis-mediated ADAM10 activation removes a mucin barrier promoting T cell efferocytosis
Source: Nat Commun. 2024 Jan 15;15:541. doi: 10.1038/s41467-023-44619-8 (PMC10789802; doi:10.1038/s41467-023-44619-8)
Supplement: Supplementary file 4 — Source Data [file 41467_2023_44619_MOESM4_ESM.zip › 20231129 Source Data for upload 1.12.23/Source Data Fig1.xlsx]

## Sheet: 1a
		CD43											PSGL-1											MUC1											CD45											MUC24
	0.5	100	100	100	100	100							100	100	100	100	100							100	100	100	100	100							100	100	100	100	100							100	100	100	100
	1	99.9069	103.124	99.8779	96.8528	96.791							98.1787	84.6043	99.1536	95.9141	93.6635							98.1273	100.763	97.6131	88.5747	99.4723							99.0587	99.2576	99.5924	99.6959	103.48							101.029	99.0612	99.6947	99.5937
	2	84.0178	85.598	73.6157	65.5459	85.1542							52.3679	65.0917	66.6181	71.5674	68.4104							64.5474	71.7115	65.2697	54.8369	80.5913							96.6025	96.2867	96.5888	97.617	103.005							96.3418	94.8244	93.5369	97.9152
	3	44.9008	41.1697	40.5309	16.1423	49.5085							10.153	21.8166	33.9475	26.8184	28.234							19.9048	28.7079	34.1245	17.4733	46.0134							95.1439	88.2218	92.2589	90.7561	99.7367	111.042	98.1928	98.1305				95.4286	86.507	89.1093	85.7669
	4	20.7128	31.3847	28.9368	9.9859	33.6526							1.06566	10.1091	23.1157	16.0458	18.1215							12.2638	16.7479	21.9572	11.6657	37.2373							93.8377	86.0478	87.4145	87.9841	98.1009							94.2366	80.1123	66.5586	66.3281
	5			19.3245	9.77825	26.8427									13.0507	14.7204	11.9909									12.4277	11.8281	15.5354									85.6315	84.1437	96.3102									62.7591	49.2297
	6			20.0994	11.9645	13.5617									13.7664	15.7026	9.83793									13.5795	12.8873	19.9334									82.0735	83.7304	93.9372									41.6433	50.5424
[truncated: 15 more columns]

## Sheet: 1b
	CD43		PSGL-1		MUC1		MUC24		CD45
	Non-apop	Apop	77.1608	11.3988	81.2604	20.4575	90.0483	90.4986	95.122	95.8597
	88.6264	22.5521	92.2997	31.4473	78.2	21.7908	97.0998	89.3973	94.8053	87.3925
	80.7657	26.6295	94.9999	15.5081	74.1319	15.863	95.5974	82.6985	95.7497	91.1
	77.6	10.4671	94.3484	12.4708	94.3484	12.4708	98.25	87.5499	94.2497	83.1488
	70.9864	15.8389	76.999	26.1392	74.9915	22.0736	98.45	84.4376	98.1998	90.598
	97.2484	39.3009	96.7992	25.96	67.4999	17.0997	97.0998	89.3973	98.65	89.5309
	69.6349	25.2496	95.4442	26.9477	71.8498	5.83	91.3	90.4333	94.8497	94.5999
	87	18.9667	84.2667	28.2	77.6481	26.497	94.3	93.1333	99.6	97.8
	88.8333	17.0333	79.5333	24.1333	92.9987	16.2499	82.6333	84.0333	93.2333	95.6333
	82.1667	8.84667	69.3333	19.5	60.5667	17.8	95.17	93.53	93.3333	93.5333
	93.67	19.8	90.9	14.53	62.4	24.4	95.8	98.87	92.4667	94
	86.83	18.49	61.47	8.59	52.3333	26.6333	97.7	89.63	96.23	97.77
	95.9	13.1	79.97	20.9	56.7	20.43	97.9	94.67	93.5	96.93
	96.13	12.63	90.23	22.83	53.63	9.05	90.8667	82.7	99.33	99.33
	95.9667	26.2667	89.2333	27.7667	74.9	19.03	93.5	97.2667	99.17	98.27
	88.6	15.4667	85.2667	12.6333	75.93	17.63	97.2333	90.4	99.6	99.8
					78.7	35.0667			96.4667	94.6333
					59.8	17.2333			99.5333	99.8667

## Sheet: 1c
	Non-apop	CD43	PSGL-1	MUC1	CD45	MUC24
	100	25.0148	39.0179	43.7954	81.6141	120.993
	100	9.44218	32.7444	18.2045	76.68	107.569
	100	44.9077	16.9489	37.8722	96.3521	100.207
	100	26.5385	30.1918	26.7566	80.7992	101.019
	100	28.6724	35.123	19.9667	87.0274	108.8
	100	31.491	13.0904	29.6135	111.239	102.793
	100		30.8557	32.8204	89.6074
	100		16.0971	32.8202
	100		18.8419	29.8328
	100		14.2653	30.8435
	100		37.7989	19.0645
	100		19.0645	36.3378
	100		36.3378	33.0949
	100		33.0949	21.9342
	100		21.9342

## Sheet: 1d
	Non-apop	CD43	PSGL-1	MUC1	MUC24	CD45
	100	9.1	24.22	23.61
	100	1.69	7.15	15.49
	100	7.85	11.22	12.1
	100	11.2	15.7132	12.61
	100	8.61	9.36	15.36
	100	16.7563	4.71487	6.66896
	100	9.48268	8.92856	11.6696
	100					92.97
	100				98.0278	122.792
	100				135.949	118.611
	100				99.0106	96.2293

## Sheet: 1e
		Halo											Casp3											SNAP
	0.5	100	100	100	100								9.43462	20.3494	13.5868	6.22	6.73	5.83						100	100	100
	1	97.5968	98.5481	113.63	97.9495								12.9992	27.5777	17.0968	9.5	9.91	7.62						99.7955	99.5973	101.82
	2	86.2483	76.0028	68.0102	88.0056								21.8415	59.0439	52.8471	41.71	39.64	39.84						99.6933	98.7917	101.407
	3	42.9907	32.0382	42.1697	42.922								45.4882	73.9496	65.4724	76.15	62.63	60.62						96.5235	97.8853	98.3118
	4	7.43658	23.9788	25.4297	14.509								78.7765	86.2998	78.299	74.14	75.55	74.45						95.092	92.4586	95.8362
	5	3.80507	22.1654	24.9616	5.80826								93.6035	85.7458	74.4492	76.3872	71.5498	73.7498						94.8875	97.8256	90.0462
	6	2.41656	19.4379	15.3692	4.94245								91.5514	81.8949	75.4958	75.8989	73.0433	75.1192						93.3538	86.8593	82.9321
