# Supplementary material for: Apoptosis-mediated ADAM10 activation removes a mucin barrier promoting T cell efferocytosis
Source: Nat Commun. 2024 Jan 15;15:541. doi: 10.1038/s41467-023-44619-8 (PMC10789802; doi:10.1038/s41467-023-44619-8)
Supplement: Supplementary file 4 — Source Data [file 41467_2023_44619_MOESM4_ESM.zip › 20231129 Source Data for upload 1.12.23/Source Data FigS10.xlsx]

## Sheet: S10
	2															3															4															5
WT		3.36842	4.8951	5.40019	6.89655	7.04057	4.81928	4.82955	3.57143	4.55531	9.59184	1.74419	5.99415	5.1127	6.63294	0.286123	0.105263	0.254291	0.096432	0	0.596659	0	0.568182	0	0.21692	1.08844	0	0.877193	0.329852	0.618325	0	0	0.0635728	0.096432	0	0.357995	0	0	0	0	0.102041	0	0	0.0549753	0.0562114
A10KO		4.55026	3.0303	2.443		1.32159					8.65014	1.25	4.33839	4.15385	4.35993	0.389105	0.10582	0	0		0.440529					0.826446	0	0.21692	0.769231	0.371058	0.097276	0	0	0		0					0.110193	0	0	0	0.0927644
A10KOcCD43Myc											3.08725	1.10497	2.9106	0.668896	2.43056											0.134228	0	0.2079	0	0											0	0	0	0	0
