# Supplementary material for: Apoptosis-mediated ADAM10 activation removes a mucin barrier promoting T cell efferocytosis
Source: Nat Commun. 2024 Jan 15;15:541. doi: 10.1038/s41467-023-44619-8 (PMC10789802; doi:10.1038/s41467-023-44619-8)
Supplement: Supplementary file 4 — Source Data [file 41467_2023_44619_MOESM4_ESM.zip › 20231129 Source Data for upload 1.12.23/Source Data FigS1.xlsx]

## Sheet: S1b
		CD43	PSGL-1	MUC1	MUC24	CD45
	gMFI	8781	5236	464	23347	64852
	gMFI	1140	1129	205	646	5226
	gMFI	10256	5405	407	19993	59809
	gMFI	1348	12754	1471	22039	94419
	gMFI	63318	3994	2009	5410	111029
